# Supplementary material for: Proteomic analysis of Biliverdin protected cerebral ischemia–reperfusion injury in rats
Source: Sci Rep. 2023 Nov 22;13:20525. doi: 10.1038/s41598-023-47119-3 (PMC10665369; doi:10.1038/s41598-023-47119-3)
Supplement: Supplementary file 1 — Supplementary Information 1. [file 41598_2023_47119_MOESM1_ESM.xls]

Protein	Description	Gene	Sham_2	Sham_1	Sham_3	CIR_1	CIR_3	CIR_2	BV_2	BV_1	BV_3	CIR.vs.Sham.FC	CIR.vs.Sham.P.value	CIR.vs.Sham.log2FC	CIR.vs.Sham.UP.DOWN	BV.vs.Sham.FC	BV.vs.Sham.P.value	BV.vs.Sham.log2FC	BV.vs.Sham.UP.DOWN	BV.vs.CIR.FC	BV.vs.CIR.P.value	BV.vs.CIR.log2FC	BV.vs.CIR.UP.DOWN	GO_NUM	GO_Description	KEGG_Description	KEGG_EC	KEGG_ko	COG_Function_Description	COG_Function_Class	COG_Class_Description	IPR_Term
A0A0G2JWF2	Ig-like domain-containing protein		32.8	32.2	17.8	10.5	11	13.9	5.7	10.7	17.1	0.427536232	0.03452306	-1.225881407	down	0.404589372	0.049780653	-1.305469672	down	NA	NA	NA	NA	--	--	--	--	--	--	--	--	IPR013106 [Immunoglobulin V-set domain]
A0A0G2JWJ3	Midline 2	Mid2	20.9	21.1	22.5	19.7	15	16.2	18.7	24	20.5	0.789147287	0.038848736	-0.341633504	down	NA	NA	NA	NA	NA	NA	NA	NA	3	Molecular Function:protein binding (GO:0005515),Cellular Component:intracellular (GO:0005622),Molecular Function:zinc ion binding (GO:0008270)	midline 2	2.3.2.27	--	--	--	--	IPR000315 [B-box-type zinc finger] ; IPR003877[SPRY domain] ; IPR003961[Fibronectin type III] ; IPR027370[RING-type zinc-finger, LisH dimerisation motif]
A0A0G2JYW6	Uncharacterized protein		26.2	24.9	20.6	19.2	14.1	17.2	16.6	18.7	18.7	0.70432357	0.034843114	-0.505689731	down	0.753138075	0.032221944	-0.409013712	down	NA	NA	NA	NA	--	--	glycine cleavage system H protein	--	ko00260 Glycine, serine and threonine metabolism ko00630 Glyoxylate and dicarboxylate metabolism ko01100 Metabolic pathways ko01200 Carbon metabolism	Glycine cleavage system H protein (lipoate-binding)	E	Amino acid transport and metabolism ;	IPR033753 [Glycine cleavage system H-protein/Simiate]
A0A0G2K1L7	Chromodomain-helicase-DNA-binding protein 6	Chd6	45.1	41.5	52.5	54.7	65.6	58.4	50.9	50.2	55.3	1.284687275	0.044140746	0.361417214	up	NA	NA	NA	NA	NA	NA	NA	NA	1	Molecular Function:ATP binding (GO:0005524)	chromodomain-helicase-DNA-binding protein 6	3.6.4.12	--	Uncharacterized conserved protein, contains Zn finger domain	S	Function unknown ;	IPR000330 [SNF2-related, N-terminal domain] ; IPR001650[Helicase, C-terminal] ; IPR023780[Chromo domain]
A0A0G2K290	Ig-like domain-containing protein		44.9	44.8	38.3	25.6	31.8	35.4	24.5	26.9	32.2	0.725	0.031098448	-0.4639471	down	0.653125	0.009351667	-0.614568963	down	NA	NA	NA	NA	--	--	--	--	--	--	--	--	IPR013106 [Immunoglobulin V-set domain]
A0A0G2K309	Mitochondrial ornithine transporter 1	Slc25a15	23.7	23.9	23.4	28.2	28.7	32	27.8	29.5	24.6	1.252112676	0.03599288	0.324364394	up	NA	NA	NA	NA	NA	NA	NA	NA	--	--	solute carrier family 25 (mitochondrial ornithine transporter) member 2/15	--	--	--	--	--	IPR018108 [Mitochondrial substrate/solute carrier]
A0A0G2K6T8	Ig-like domain-containing protein		55.4	41.6	48.1	38.8	34.2	36.2	33.4	32.9	40.9	0.752584425	0.046513101	-0.410074663	down	NA	NA	NA	NA	NA	NA	NA	NA	--	--	--	--	--	--	--	--	IPR013106 [Immunoglobulin V-set domain]
A0A0G2K706	Lysosomal thioesterase PPT2 (Fragment)	Ppt2	11.6	11.8	14.3	15.6	14.9	15.9	19.1	14.7	15.9	1.230769231	0.034184638	0.299560282	up	NA	NA	NA	NA	NA	NA	NA	NA	--	--	palmitoyl-protein thioesterase	3.1.2.22	ko00062 Fatty acid elongation ko01100 Metabolic pathways ko01212 Fatty acid metabolism ko04142 Lysosome	--	--	--	--
A0A0G2KA97	WW domain-binding protein 1-like	Wbp1l	13.2	11.1	13.6	15.8	16.9	14.8	18.1	15.1	15.9	1.253298153	0.031346977	0.325729665	up	1.295514512	0.034547198	0.373525176	up	NA	NA	NA	NA	--	--	--	--	--	--	--	--	IPR021684 [WW domain-binding protein 1-like]
A0A0G2QC64	WD repeat domain 34	Wdr34	6.2	6.6	6.4	9.6	7.6	8.1	10.8	10	7.7	1.317708333	0.029299587	0.398031074	up	NA	NA	NA	NA	NA	NA	NA	NA	1	Molecular Function:protein binding (GO:0005515)	--	--	--	WD40 repeat	R	General function prediction only ;	IPR001680 [WD40 repeat]
A0A0H2UHY0	Valine--tRNA ligase, mitochondrial	Vars2	109.6	110	113.5	144.3	138.4	126.9	135.5	125.7	125.5	1.229660763	0.008335082	0.298260361	up	NA	NA	NA	NA	NA	NA	NA	NA	4	Molecular Function:nucleotide binding (GO:0000166),Molecular Function:aminoacyl-tRNA ligase activity (GO:0004812),Molecular Function:ATP binding (GO:0005524),Biological Process:tRNA aminoacylation for protein translation (GO:0006418)	valyl-tRNA synthetase	6.1.1.9	ko00970 Aminoacyl-tRNA biosynthesis	Valyl-tRNA synthetase	J	Translation, ribosomal structure and biogenesis ;	IPR002300 [Aminoacyl-tRNA synthetase, class Ia] ; IPR013155[Methionyl/Valyl/Leucyl/Isoleucyl-tRNA synthetase, anticodon-binding]
A0A0H2UHZ4	Zinc finger Ran-binding domain-containing protein 2	Zranb2	813.6	937.1	798.6	605.4	650.6	741.8	597.7	608.1	931.4	0.783666104	0.036501512	-0.351688997	down	NA	NA	NA	NA	NA	NA	NA	NA	1	Molecular Function:zinc ion binding (GO:0008270)	--	--	--	--	--	--	IPR001876 [Zinc finger, RanBP2-type]
A8IHN8	Uncharacterized protein C11orf96 homolog	Ag2	88.5	90.3	101.7	125.2	106.8	118.8	116.6	102.8	120.7	1.250623886	0.026080723	0.322647977	up	1.212477718	0.04338628	0.277958235	up	NA	NA	NA	NA	--	--	--	--	--	--	--	--	IPR031521 [Domain of unknown function DUF4695]
B0BNA5	Coactosin-like protein	Cotl1	1216.3	1191.8	1124.6	982.5	930.1	1010.2	1279.9	1061.7	1042.5	0.827355847	0.004890056	-0.273420127	down	NA	NA	NA	NA	NA	NA	NA	NA	2	Molecular Function:actin binding (GO:0003779),Cellular Component:intracellular (GO:0005622)	--	--	--	--	--	--	IPR002108 [Actin-depolymerising factor homology domain]
B0BNL7	RELT-like 1	Rell1	123.7	105	131.9	89.4	95.9	97.2	89.3	116.4	107.7	0.783416528	0.035189852	-0.352148529	down	NA	NA	NA	NA	NA	NA	NA	NA	--	--	--	--	--	--	--	--	IPR022248 [TNF receptor family, RELT]
B1H230	Map2k3 protein	Map2k3	63.7	51.4	68.2	84.2	75.6	73.9	62.2	75.8	66.1	1.274959083	0.047600699	0.350450948	up	NA	NA	NA	NA	NA	NA	NA	NA	3	Molecular Function:protein kinase activity (GO:0004672),Molecular Function:ATP binding (GO:0005524),Biological Process:protein phosphorylation (GO:0006468)	mitogen-activated protein kinase kinase 3	2.7.12.2	ko04010 MAPK signaling pathway ko04015 Rap1 signaling pathway ko04218 Cellular senescence ko04620 Toll-like receptor signaling pathway ko04664 Fc epsilon RI signaling pathway ko04668 TNF signaling pathway ko04750 Inflammatory mediator regulation of TRP channels ko04912 GnRH signaling pathway ko05014 Amyotrophic lateral sclerosis (ALS) ko05145 Toxoplasmosis ko05164 Influenza A ko05169 Epstein-Barr…	Serine/threonine protein kinase	T	Signal transduction mechanisms ;	IPR000719 [Protein kinase domain]
B2RYM6	Zc3hc1 protein	Zc3hc1	210	227.7	189.3	159.1	184.1	173.3	175.9	171.4	235.1	0.823763955	0.0498136	-0.279697094	down	NA	NA	NA	NA	NA	NA	NA	NA	2	Cellular Component:nucleus (GO:0005634),Molecular Function:zinc ion binding (GO:0008270)	--	--	--	--	--	--	IPR012935 [Zinc finger, C3HC-like] ; IPR013909[Nuclear-interacting partner of ALK/Rsm1-like]
B2RYN2	F-box only protein 31	Fbxo31	52.6	52	55.3	67	59.1	68.5	60.8	57.3	65	1.217010632	0.020006164	0.283341771	up	NA	NA	NA	NA	NA	NA	NA	NA	1	Molecular Function:protein binding (GO:0005515)	F-box protein 31	--	--	--	--	--	IPR001810 [F-box domain]
D3Z831	Protein NDRG4	Ndrg4	14.7	12.8	17.7	19.7	22.4	19.7	21.4	20.8	23.7	1.367256637	0.030476	0.451284065	up	1.457964602	0.014706529	0.543955693	up	NA	NA	NA	NA	--	--	--	--	--	Pimeloyl-ACP methyl ester carboxylesterase	HR	Coenzyme transport and metabolism ; General function prediction only ;	IPR004142 [NDRG]
D3Z9R2	Methyltransferase-like 22	Mettl22	15.2	15.7	17.2	20.7	18.7	19.1	14.4	17.2	17.4	1.216216216	0.015538022	0.282399731	up	NA	NA	NA	NA	NA	NA	NA	NA	--	--	--	--	--	Predicted nicotinamide N-methyase	R	General function prediction only ;	IPR019410 [Lysine methyltransferase]
D3ZE75	LDL receptor-related protein 8	Lrp8	13.4	14.7	16.7	18.8	17	19.1	20	18.5	17.1	1.225446429	0.044278708	0.293307417	up	1.241071429	0.047514001	0.311586151	up	NA	NA	NA	NA	2	Molecular Function:calcium ion binding (GO:0005509),Molecular Function:protein binding (GO:0005515)	low-density lipoprotein receptor-related protein 8	--	--	Glucose/arabinose dehydrogenase, beta-propeller fold	G	Carbohydrate transport and metabolism ;	IPR000033 [LDLR class B repeat] ; IPR001881[EGF-like calcium-binding domain] ; IPR002172[Low-density lipoprotein (LDL) receptor class A repeat]
D3ZF42	Sentrin-specific protease 7	Senp7	35.5	43.5	37	29	31.5	31	28.7	35	49	0.788793103	0.03365742	-0.342281157	down	NA	NA	NA	NA	NA	NA	NA	NA	2	Biological Process:proteolysis (GO:0006508),Molecular Function:cysteine-type peptidase activity (GO:0008234)	sentrin-specific protease 7	3.4.22.68	--	--	--	--	IPR003653 [Ulp1 protease family, C-terminal catalytic domain]
D3ZFX1	Similar to Expressed sequence AW547186 (Predicted), isoform CRA_a	Tmem164	9.5	7.1	7.5	13.4	10.5	11.3	11.1	10.5	8.2	1.460580913	0.031479665	0.546542282	up	NA	NA	NA	NA	NA	NA	NA	NA	--	--	--	--	--	--	--	--	IPR026508 [Transmembrane protein 164]
D3ZG00	Mediator complex subunit 30	Med30	14	16.5	15.5	17.8	18.4	19.2	18.2	16.1	18.1	1.204347826	0.019671905	0.268252115	up	NA	NA	NA	NA	NA	NA	NA	NA	--	--	mediator of RNA polymerase II transcription subunit 30	--	ko04919 Thyroid hormone signaling pathway	--	--	--	IPR021019 [Mediator complex, subunit Med30, metazoa]
D3ZHV3	Metallothionein	Mt1m	65.1	60.9	146.3	150.4	252	235.5	167.2	195.6	212.3	2.342636798	0.044025727	1.228133296	up	2.112008814	0.030442293	1.078615855	up	NA	NA	NA	NA	1	Molecular Function:metal ion binding (GO:0046872)	--	--	--	--	--	--	IPR003019 [Metallothionein]
D3ZK76	RGD1559909	RGD1559909	13.2	13.1	13.8	16.8	15	17.3	17.4	14.4	14.1	1.224438903	0.014860481	0.292120788	up	NA	NA	NA	NA	NA	NA	NA	NA	--	--	--	--	--	--	--	--	IPR031714 [Protein of unknown function DUF4726]
D3ZQI0	Polymerase (RNA) II (DNA directed) polypeptide J (Predicted)	Polr2j	235	292.6	237.4	188.7	194.1	213	171.1	191	289.8	0.778823529	0.049233272	-0.360631624	down	NA	NA	NA	NA	NA	NA	NA	NA	1	Molecular Function:protein dimerization activity (GO:0046983)	DNA-directed RNA polymerase II subunit RPB11	--	ko00230 Purine metabolism ko00240 Pyrimidine metabolism ko01100 Metabolic pathways ko03020 RNA polymerase ko05016 Huntington's disease ko05169 Epstein-Barr virus infection	DNA-directed RNA polymerase, subunit L	K	Transcription ;	IPR009025 [DNA-directed RNA polymerase, RBP11-like dimerisation domain]
D3ZRF9	Mucolipin 1	Mcoln1	56	57.8	63.2	73.9	77.1	68.7	97	96.6	72.7	1.241242938	0.012089171	0.311785509	up	1.504519774	0.023217718	0.589303068	up	NA	NA	NA	NA	--	--	mucolipin 1	--	ko04142 Lysosome	--	--	--	IPR013122 [Polycystin cation channel, PKD1/PKD2]
D3ZXI0	Pyrroline-5-carboxylate reductase	Pycr1	21	20.7	21.4	25	26.6	27	24.4	28.7	29.3	1.245641838	0.001307907	0.316889307	up	NA	NA	NA	NA	NA	NA	NA	NA	--	--	pyrroline-5-carboxylate reductase	1.5.1.2	ko00330 Arginine and proline metabolism ko01100 Metabolic pathways ko01230 Biosynthesis of amino acids	Pyrroline-5-carboxylate reductase	E	Amino acid transport and metabolism ;	IPR028939 [Pyrroline-5-carboxylate reductase, catalytic, N-terminal] ; IPR029036[Pyrroline-5-carboxylate reductase, dimerisation domain]
D3ZYI0	Grancalcin	Gca	164.9	157.7	173.6	115.4	120	153.1	160.9	174	129.7	0.782950423	0.047856788	-0.353007137	down	NA	NA	NA	NA	NA	NA	NA	NA	1	Molecular Function:calcium ion binding (GO:0005509)	--	--	--	--	--	--	IPR002048 [EF-hand domain]
D4A3X3	ISG15 ubiquitin-like modifier	Isg15	183.1	190.5	175.3	143.7	136.3	130	110.4	119.2	132.3	0.746948442	0.001433882	-0.42091943	down	0.659318637	0.001283897	-0.600952232	down	NA	NA	NA	NA	1	Molecular Function:protein binding (GO:0005515)	ubiquitin cross-reactive protein	--	ko04622 RIG-I-like receptor signaling pathway ko05165 Human papillomavirus infection	--	--	--	IPR000626 [Ubiquitin domain]
D4A9A3	Centromere protein V	Cenpv	454.8	601.4	512.5	427.8	359	312.6	366	363.2	566.8	0.700835086	0.044737176	-0.512853092	down	NA	NA	NA	NA	NA	NA	NA	NA	2	Biological Process:metabolic process (GO:0008152),Molecular Function:carbon-sulfur lyase activity (GO:0016846)	--	--	--	Uncharacterized conserved protein	S	Function unknown ;	IPR006913 [Glutathione-dependent formaldehyde-activating enzyme/centromere protein V]
D4A9H7	Similar to RIKEN cDNA 2610039E05 (Predicted), isoform CRA_a	Spata2L	125.6	97.8	200.2	249.4	278.3	230.6	284	262.9	183.7	1.7901322	0.029291339	0.840066134	up	NA	NA	NA	NA	NA	NA	NA	NA	--	--	spermatogenesis-associated protein 2	--	ko04217 Necroptosis	--	--	--	--
D4ABL7	Brain and reproductive organ-expressed protein, isoform CRA_c	Mrpl33	57.4	59.1	60.9	68.6	69	79.4	80.7	78.6	78.2	1.223224352	0.022960302	0.290689033	up	1.338782413	9.54E-05	0.420921504	up	NA	NA	NA	NA	4	Molecular Function:structural constituent of ribosome (GO:0003735),Cellular Component:intracellular (GO:0005622),Cellular Component:ribosome (GO:0005840),Biological Process:translation (GO:0006412)	large subunit ribosomal protein L33	--	ko03010 Ribosome	Ribosomal protein L33	J	Translation, ribosomal structure and biogenesis ;	IPR001705 [Ribosomal protein L33]
D4ADT3	WAPL cohesin release factor	Wapl	12.8	14.1	10.7	9	8.1	10.2	9.1	9.9	12.4	0.72606383	0.041814131	-0.461831711	down	NA	NA	NA	NA	NA	NA	NA	NA	--	--	--	--	--	--	--	--	IPR022771 [Wings apart-like protein]
D4ADT5	DEAD (Asp-Glu-Ala-Asp) box polypeptide 58 (Predicted)	Ddx58	95.6	114.5	86.1	49.7	46.9	60.2	44	49.1	40.5	0.529372046	0.007442862	-0.917646081	down	0.45104659	0.00339881	-1.148651633	down	NA	NA	NA	NA	3	Molecular Function:DNA binding (GO:0003677),Molecular Function:ATP binding (GO:0005524),Molecular Function:hydrolase activity (GO:0016787)	ATP-dependent RNA helicase DDX58	3.6.3.14	ko04064 NF-kappa B signaling pathway ko04622 RIG-I-like receptor signaling pathway ko04623 Cytosolic DNA-sensing pathway ko05160 Hepatitis C ko05161 Hepatitis B ko05162 Measles ko05164 Influenza A ko05168 Herpes simplex infection ko05169 Epstein-Barr virus infection	ERCC4-type nuclease	L	Replication, recombination and repair ;	IPR006935 [Helicase/UvrB, N-terminal] ; IPR031964[Caspase recruitment domain]
E9PSJ4	Sperm-associated antigen 9	Spag9	7	6.9	7.4	8.2	7.9	9.5	7.9	9.8	7	1.201877934	0.049449414	0.26529038	up	NA	NA	NA	NA	NA	NA	NA	NA	--	--	c-Jun-amino-terminal kinase-interacting protein 4	--	--	--	--	--	IPR019143 [JNK/Rab-associated protein-1, N-terminal] ; IPR032486[JNK-interacting protein, leucine zipper II]
E9PTK9	Ankyrin repeat and KH domain-containing 1	Ankhd1	26.8	22.1	25.2	19.5	21.1	20.1	20.6	23	29.5	0.819163293	0.037405264	-0.287777026	down	NA	NA	NA	NA	NA	NA	NA	NA	1	Molecular Function:RNA binding (GO:0003723)	ankyrin repeat domain-containing protein 17	--	--	Predicted ATPase, archaeal AAA+ ATPase superfamily	R	General function prediction only ;	IPR004088 [K Homology domain, type 1] ; IPR020683[Ankyrin repeat-containing domain]
F1LM54	Fibroblast growth factor receptor	Fgfr1	23.5	23.6	25.9	19.5	17.4	21.4	22.3	17.9	23.7	0.798630137	0.024672733	-0.324400581	down	NA	NA	NA	NA	NA	NA	NA	NA	2	Molecular Function:protein kinase activity (GO:0004672),Biological Process:protein phosphorylation (GO:0006468)	fibroblast growth factor receptor 1	2.7.10.1	ko04010 MAPK signaling pathway ko04014 Ras signaling pathway ko04015 Rap1 signaling pathway ko04151 PI3K-Akt signaling pathway ko04520 Adherens junction ko04550 Signaling pathways regulating pluripotency of stem cells ko04810 Regulation of actin cytoskeleton ko05200 Pathways in cancer ko05205 Proteoglycans in cancer ko05215 Prostate cancer ko05218 Melanoma ko05224 Breast cancer ko05230 Central ca…	PASTA domain, binds beta-lactams	M	Cell wall/membrane/envelope biogenesis ;	IPR001245 [Serine-threonine/tyrosine-protein kinase catalytic domain] ; IPR013098[Immunoglobulin I-set] ; IPR013151[Immunoglobulin]
F1LRK9	Serine/threonine-protein phosphatase 4 regulatory subunit 1	Ppp4r1	45.8	43	45	32.5	32.6	39.8	37.4	43.9	42.6	0.784005979	0.019629369	-0.351063438	down	NA	NA	NA	NA	NA	NA	NA	NA	1	Molecular Function:protein binding (GO:0005515)	serine/threonine-protein phosphatase 4 regulatory subunit 1	--	--	--	--	--	IPR000357 [HEAT repeat]
F1LTN6	Uncharacterized protein		45.1	47.4	43.9	23.8	26.9	29.1	22.9	24.2	25.9	0.585043988	0.000519466	-0.773382993	down	0.535190616	9.58E-05	-0.901875275	down	NA	NA	NA	NA	--	--	--	--	--	--	--	--	IPR003597 [Immunoglobulin C1-set] ; IPR013106[Immunoglobulin V-set domain]
F1LWB9	Ankyrin repeat domain 50	Ankrd50	146.3	118.6	132.1	159.8	152.4	166	157.2	146	133.6	1.204534005	0.038499843	0.268475123	up	NA	NA	NA	NA	NA	NA	NA	NA	1	Molecular Function:protein binding (GO:0005515)	ankyrin repeat domain-containing protein 50	--	--	Chromosome segregation ATPase	D	Cell cycle control, cell division, chromosome partitioning ;	IPR002110 [Ankyrin repeat] ; IPR020683[Ankyrin repeat-containing domain]
F1M3M0	Cysteine protease	Atg4c	10.4	11.8	11.9	8.5	8.3	8.1	10.7	11.1	10.8	0.730205279	0.003523168	-0.453625997	down	NA	NA	NA	NA	1.309236948	0.000103743	0.388726222	up	--	--	cysteine protease ATG4	3.4.22.-	ko04136 Autophagy - other ko04140 Autophagy - animal	--	--	--	IPR005078 [Peptidase C54]
F1M400	Ankyrin repeat domain 28	Ankrd28	41.5	37.6	43.1	52.4	50	44.5	57.9	51.6	52	1.20212766	0.044716736	0.265590111	up	1.321603928	0.007396385	0.40228988	up	NA	NA	NA	NA	1	Molecular Function:protein binding (GO:0005515)	serine/threonine-protein phosphatase 6 regulatory ankyrin repeat subunit A	--	--	Chromosome segregation ATPase	D	Cell cycle control, cell division, chromosome partitioning ;	IPR002110 [Ankyrin repeat] ; IPR020683[Ankyrin repeat-containing domain]
F1M4R1	Ig-like domain-containing protein		122	103.3	74.8	39.8	28.7	39.3	28.6	32.1	37.8	0.359213595	0.010686647	-1.477086141	down	0.328223925	0.008610226	-1.607247689	down	NA	NA	NA	NA	--	--	--	--	--	--	--	--	IPR013106 [Immunoglobulin V-set domain]
F1M4U0	Cyclin Y-like 1	Ccnyl1	263.7	245.9	226.1	318.5	337.4	271.8	346.8	315.8	285.8	1.260975941	0.045565287	0.33454075	up	1.28911241	0.026610221	0.366378071	up	NA	NA	NA	NA	--	--	--	--	--	--	--	--	IPR006671 [Cyclin, N-terminal]
F1M7E5	Cadherin 5	Cdh5	55.6	60	57	70.5	66.7	71.2	66.1	68.5	79.5	1.207415991	0.00333009	0.271922813	up	1.240440324	0.032940058	0.310852331	up	NA	NA	NA	NA	3	Molecular Function:calcium ion binding (GO:0005509),Biological Process:homophilic cell adhesion via plasma membrane adhesion molecules (GO:0007156),Cellular Component:membrane (GO:0016020)	cadherin 5, type 2, VE-cadherin	--	ko04514 Cell adhesion molecules (CAMs) ko04670 Leukocyte transendothelial migration ko05418 Fluid shear stress and atherosclerosis	Large exoprotein involved in heme utilization or adhesion	U	Intracellular trafficking, secretion, and vesicular transport ;	IPR000233 [Cadherin, cytoplasmic domain] ; IPR002126[Cadherin]
F1MAL5	Insulin receptor substrate 2	Irs2	101.6	100.8	111.8	125.8	130.4	148.8	122.6	124.1	131.6	1.288987906	0.018355325	0.366238727	up	1.204010185	0.009012431	0.267847596	up	NA	NA	NA	NA	1	Molecular Function:insulin receptor binding (GO:0005158)	insulin receptor substrate 2	--	ko04022 cGMP-PKG signaling pathway ko04068 FoxO signaling pathway ko04140 Autophagy - animal ko04152 AMPK signaling pathway ko04211 Longevity regulating pathway ko04213 Longevity regulating pathway - multiple species ko04910 Insulin signaling pathway ko04920 Adipocytokine signaling pathway ko04923 Regulation of lipolysis in adipocytes ko04930 Type II diabetes mellitus ko04931 Insulin resistance k…	--	--	--	IPR001849 [Pleckstrin homology domain] ; IPR002404[IRS-type PTB domain]
F7F0B1	Zinc finger CCCH-type antiviral protein 1	Zc3hav1	105.2	120.3	114.6	71.2	64	98.8	89.3	78.9	78.6	0.688032931	0.036935408	-0.539450476	down	0.725668921	0.005262641	-0.462616612	down	NA	NA	NA	NA	1	Molecular Function:NAD+ ADP-ribosyltransferase activity (GO:0003950)	poly [ADP-ribose] polymerase 7/11/12/13	2.4.2.30	--	--	--	--	IPR004170 [WWE domain] ; IPR012317[Poly(ADP-ribose) polymerase, catalytic domain]
G3V6M0	A kinase (PRKA) anchor protein 6	Akap6	41.3	44	43.2	51	55.2	52.5	52.6	54.3	53.2	1.235019455	0.002359637	0.304533769	up	1.245914397	0.000365373	0.317204948	up	NA	NA	NA	NA	1	Molecular Function:protein binding (GO:0005515)	A-kinase anchor protein 6	--	--	--	--	--	IPR002017 [Spectrin repeat]
G3V8R0	Similar to sid2057p	RGD1311703	253.3	276.9	221.1	185.3	195.1	209.1	219.5	197.5	319.5	0.784639957	0.037399289	-0.349897289	down	NA	NA	NA	NA	NA	NA	NA	NA	--	--	--	--	--	--	--	--	IPR028124 [Small acidic protein-like domain]
G3V9A4	2-5-oligoadenylate synthase 1A	Oas1a	63.4	67.7	55.4	39.2	44.4	32	30.9	31.2	37.9	0.619839142	0.009714193	-0.690034233	down	0.536193029	0.002501747	-0.89917563	down	NA	NA	NA	NA	1	Molecular Function:nucleotidyltransferase activity (GO:0016779)	2'-5'-oligoadenylate synthetase	2.7.7.84	ko04621 NOD-like receptor signaling pathway ko05160 Hepatitis C ko05162 Measles ko05164 Influenza A ko05168 Herpes simplex infection	--	--	--	IPR002934 [Polymerase, nucleotidyl transferase domain] ; IPR018952[2'-5'-oligoadenylate synthetase 1, domain 2/C-terminal]
G3V9G7	R3H domain-containing 2	R3hdm2	71.5	64.8	81.2	96	82.1	94.1	88.1	96.1	99.4	1.251494253	0.047487745	0.323651666	up	1.303908046	0.019381151	0.382842132	up	NA	NA	NA	NA	1	Molecular Function:nucleic acid binding (GO:0003676)	--	--	--	--	--	--	IPR001374 [R3H domain] ; IPR024771[SUZ domain]
J7NUQ1	Interferon-gamma-inducible GTPase Ifggd3 protein	Irgm	162.4	158.3	141.1	105.2	85.2	127.8	95.6	114.7	115.1	0.689042876	0.026373393	-0.537334337	down	0.704634041	0.007697656	-0.505053922	down	NA	NA	NA	NA	2	Molecular Function:GTP binding (GO:0005525),Cellular Component:membrane (GO:0016020)	immunity-related GTPase family M protein	3.6.5.-	ko05145 Toxoplasmosis	--	--	--	IPR007743 [Immunity-related GTPases-like]
M0RAK4	Frataxin, mitochondrial	Fxn	145.1	146.8	124.8	105.8	112.7	123.5	128.7	123.2	131.2	0.820734341	0.046519223	-0.285012775	down	NA	NA	NA	NA	NA	NA	NA	NA	2	Molecular Function:ferric iron binding (GO:0008199),Biological Process:iron-sulfur cluster assembly (GO:0016226)	frataxin	1.16.3.1	ko00860 Porphyrin and chlorophyll metabolism	Iron-binding protein CyaY, frataxin homolog	P	Inorganic ion transport and metabolism ;	IPR002908 [Frataxin/CyaY]
M0RDG7	Cytokine receptor-like factor 3	Crlf3	39.7	39.4	40.2	47.4	47.9	50.2	44.8	47.9	40	1.219614417	0.000613058	0.28642511	up	NA	NA	NA	NA	NA	NA	NA	NA	--	--	--	--	--	--	--	--	--
O88753	Epsilon 2 globin	Hbe2	33.6	35.5	36.6	60.7	51.1	54.2	54.3	55.8	170.2	1.570482498	0.002459742	0.651207865	up	NA	NA	NA	NA	NA	NA	NA	NA	2	Molecular Function:oxygen binding (GO:0019825),Molecular Function:heme binding (GO:0020037)	hemoglobin subunit epsilon	--	--	Hemoglobin-like flavoprotein	C	Energy production and conversion ;	IPR000971 [Globin]
P06762	Heme oxygenase 1	Hmox1	88.5	83	88.6	132	111.4	111	110.8	109	154.8	1.362552864	0.011876787	0.446312205	up	NA	NA	NA	NA	NA	NA	NA	NA	3	Molecular Function:heme oxygenase (decyclizing) activity (GO:0004392),Biological Process:heme oxidation (GO:0006788),Biological Process:oxidation-reduction process (GO:0055114)	heme oxygenase 1	1.14.14.18	ko00860 Porphyrin and chlorophyll metabolism ko01100 Metabolic pathways ko04066 HIF-1 signaling pathway ko04216 Ferroptosis ko04978 Mineral absorption ko05200 Pathways in cancer ko05206 MicroRNAs in cancer ko05225 Hepatocellular carcinoma ko05418 Fluid shear stress and atherosclerosis	Heme oxygenase	H	Coenzyme transport and metabolism ;	IPR016053 [Haem oxygenase-like]
P09483	Neuronal acetylcholine receptor subunit alpha-4	Chrna4	13	11.2	14	15.8	14.8	17.4	15.3	17.5	15.4	1.256544503	0.04288607	0.329461768	up	1.261780105	0.037607662	0.335460508	up	NA	NA	NA	NA	4	Molecular Function:extracellular ligand-gated ion channel activity (GO:0005230),Biological Process:transport (GO:0006810),Biological Process:ion transport (GO:0006811),Cellular Component:membrane (GO:0016020)	nicotinic acetylcholine receptor alpha-4	--	ko04080 Neuroactive ligand-receptor interaction ko04725 Cholinergic synapse ko05033 Nicotine addiction	--	--	--	IPR006029 [Neurotransmitter-gated ion-channel transmembrane domain] ; IPR006202[Neurotransmitter-gated ion-channel ligand-binding domain]
P0C7J6	Leucine-rich repeat and fibronectin type III domain-containing protein 1	Lrfn1	42.2	43.8	49.5	57.2	51.5	57.9	67.8	56.2	51.8	1.229520295	0.025993313	0.298095549	up	NA	NA	NA	NA	NA	NA	NA	NA	1	Molecular Function:protein binding (GO:0005515)	leucine-rich repeat and fibronectin type-III domain-containing protein 1	--	--	Leucine-rich repeat (LRR) protein	K	Transcription ;	IPR001611 [Leucine-rich repeat] ; IPR003961[Fibronectin type III] ; IPR013098[Immunoglobulin I-set]
P20761	Ig gamma-2B chain C region	Igh-1a	925	756.5	511.2	353.8	232	266.3	223.4	249.4	288.5	0.388607653	0.023565904	-1.363613783	down	NA	NA	NA	NA	NA	NA	NA	NA	--	--	--	--	--	--	--	--	IPR003597 [Immunoglobulin C1-set]
P47197	RAC-beta serine/threonine-protein kinase	Akt2	360.2	335.6	274.7	214	231.8	267.1	250	234.1	388.2	0.734569809	0.045038143	-0.445028492	down	NA	NA	NA	NA	NA	NA	NA	NA	4	Molecular Function:protein kinase activity (GO:0004672),Molecular Function:protein serine/threonine kinase activity (GO:0004674),Molecular Function:ATP binding (GO:0005524),Biological Process:protein phosphorylation (GO:0006468)	RAC serine/threonine-protein kinase	2.7.11.1	ko01521 EGFR tyrosine kinase inhibitor resistance ko01522 Endocrine resistance ko01524 Platinum drug resistance ko04010 MAPK signaling pathway ko04012 ErbB signaling pathway ko04014 Ras signaling pathway ko04015 Rap1 signaling pathway ko04022 cGMP-PKG signaling pathway ko04024 cAMP signaling pathway ko04062 Chemokine signaling pathway ko04066 HIF-1 signaling pathway ko04068 FoxO signaling pathway…	Serine/threonine protein kinase	T	Signal transduction mechanisms ;	IPR000719 [Protein kinase domain] ; IPR001849[Pleckstrin homology domain] ; IPR017892[Protein kinase, C-terminal]
P54777	Peroxisome assembly factor 2	Pex6	29.9	29.2	22.9	35.9	37.8	35	32.7	34	31	1.325609756	0.01996347	0.406656126	up	NA	NA	NA	NA	NA	NA	NA	NA	1	Molecular Function:ATP binding (GO:0005524)	peroxin-6	--	ko04146 Peroxisome	ATP-dependent 26S proteasome regulatory subunit	O	Posttranslational modification, protein turnover, chaperones ;	IPR003959 [ATPase, AAA-type, core]
P61131	CMP-N-acetylneuraminate-beta-galactosamide-alpha-2,3-sialyltransferase 4	St3gal4	6	5.7	5.2	6.7	7.2	6.6	7.8	7.7	9.2	1.213017751	0.015799848	0.278600663	up	1.461538462	0.008416218	0.547487795	up	NA	NA	NA	NA	2	Biological Process:protein glycosylation (GO:0006486),Molecular Function:sialyltransferase activity (GO:0008373)	beta-galactoside alpha-2,3-sialyltransferase (sialyltransferase 4C)	2.4.99.4	ko00601 Glycosphingolipid biosynthesis - lacto and neolacto series ko01100 Metabolic pathways	--	--	--	IPR001675 [Glycosyl transferase family 29]
P97560	Tap1 protein	tap1	13.9	16.7	12.9	10.1	6.5	10.6	7.3	10.3	8.5	0.625287356	0.034267242	-0.677408749	down	0.6	0.015506314	-0.736965594	down	NA	NA	NA	NA	5	Molecular Function:ATP binding (GO:0005524),Biological Process:transport (GO:0006810),Cellular Component:integral component of membrane (GO:0016021),Molecular Function:ATPase activity (GO:0016887),Biological Process:transmembrane transport (GO:0055085)	ATP-binding cassette, subfamily B (MDR/TAP), member 2	--	ko02010 ABC transporters ko04145 Phagosome ko04612 Antigen processing and presentation ko05168 Herpes simplex infection ko05340 Primary immunodeficiency	ABC-type multidrug transport system, ATPase and permease component	V	Defense mechanisms ;	IPR003439 [ABC transporter-like] ; IPR011527[ABC transporter type 1, transmembrane domain]
Q0D2L6	Ras-related GTP-binding protein	Rragc	173.9	156.2	178.8	226.4	224.1	192.4	202.5	186.9	202.6	1.263313028	0.026014453	0.337212159	up	NA	NA	NA	NA	NA	NA	NA	NA	1	Molecular Function:GTP binding (GO:0005525)	Ras-related GTP-binding protein C/D	--	ko04140 Autophagy - animal ko04150 mTOR signaling pathway	--	--	--	IPR006762 [Gtr1/RagA G protein]
Q3B8N9	Biphenyl hydrolase-like	Bphl	627.5	675.4	612.9	786.6	736.1	794.1	765.6	781.8	485.2	1.209312037	0.007002446	0.274186549	up	NA	NA	NA	NA	NA	NA	NA	NA	--	--	valacyclovir hydrolase	3.1.-.-	--	Lysophospholipase, alpha-beta hydrolase superfamily	I	Lipid transport and metabolism ;	IPR000073 [Alpha/beta hydrolase fold-1]
Q3KRE2	Methyltransferase like 7A, isoform CRA_b	Mettl7a	512.8	464.4	510.2	447.8	367.4	399.1	348.3	520	303.2	0.816391018	0.031941044	-0.292667785	down	NA	NA	NA	NA	NA	NA	NA	NA	2	Biological Process:metabolic process (GO:0008152),Molecular Function:methyltransferase activity (GO:0008168)	--	--	--	Ubiquinone/menaquinone biosynthesis C-methylase UbiE	H	Coenzyme transport and metabolism ;	IPR013216 [Methyltransferase type 11]
Q3ZB98	Breast carcinoma-amplified sequence 1 homolog	Bcas1	19.7	21	19.6	27.4	21.9	27	24.9	29.4	19.7	1.265339967	0.043276262	0.339525055	up	NA	NA	NA	NA	NA	NA	NA	NA	--	--	--	--	--	--	--	--	--
Q498T9	Volume-regulated anion channel subunit LRRC8C	Lrrc8c	137.1	126.6	158.8	165.7	166.3	178.4	187.5	170.6	165.4	1.208047337	0.047224762	0.272676988	up	1.239053254	0.043936048	0.309238196	up	NA	NA	NA	NA	1	Molecular Function:protein binding (GO:0005515)	volume-regulated anion channel	--	--	Leucine-rich repeat (LRR) protein	K	Transcription ;	IPR001611 [Leucine-rich repeat] ; IPR021040[LRRC8, pannexin-like TM region]
Q4KLN4	Nucleoporin GLE1	Gle1	28.1	26.9	26.1	22.3	18.3	24.4	22.8	24.6	28.4	0.801479655	0.046264732	-0.319262196	down	NA	NA	NA	NA	NA	NA	NA	NA	2	Cellular Component:nuclear pore (GO:0005643),Biological Process:poly(A)+ mRNA export from nucleus (GO:0016973)	nucleoporin GLE1	--	--	--	--	--	IPR012476 [GLE1-like]
Q4KM58	Catenin, beta-interacting protein 1	Ctnnbip1	26.6	24.6	25.3	38.6	32.6	29.5	31.9	27.8	22.3	1.316339869	0.041973381	0.39653203	up	NA	NA	NA	NA	NA	NA	NA	NA	1	Molecular Function:beta-catenin binding (GO:0008013)	Beta-catenin-interacting protein 1 (Inhibitor of beta-catenin and Tcf-4)	--	ko04310 Wnt signaling pathway	--	--	--	IPR009428 [Beta-catenin-interacting ICAT]
Q4KM66	LOC500183 protein	LOC500183	59.2	38.1	27.4	12.4	6.2	10.4	5.3	6.6	10.9	0.23255814	0.028537639	-2.10433666	down	0.182838813	0.023216094	-2.451355736	down	NA	NA	NA	NA	--	--	--	--	--	--	--	--	IPR003597 [Immunoglobulin C1-set] ; IPR013106[Immunoglobulin V-set domain]
Q566R4	Leucine repeat adapter protein 25	Fam89b	42.4	38.3	37	50.4	44.7	49.6	48	45.2	42.2	1.229396771	0.020298503	0.297950601	up	NA	NA	NA	NA	NA	NA	NA	NA	--	--	--	--	--	--	--	--	--
Q5HZA4	LysM and putative peptidoglycan-binding domain-containing protein 1	Lysmd1	427.1	397.7	544.2	576.5	631.7	665.1	624	618.1	539.6	1.368371074	0.031272289	0.452459512	up	NA	NA	NA	NA	NA	NA	NA	NA	--	--	--	--	--	--	--	--	IPR018392 [LysM domain]
Q5PQV5	Trophoblast glycoprotein	Tpbg	67.6	61.7	59.8	93.7	83.8	75.9	87.7	93.2	65	1.340031729	0.019315365	0.422267161	up	NA	NA	NA	NA	NA	NA	NA	NA	1	Molecular Function:protein binding (GO:0005515)	--	--	--	Leucine-rich repeat (LRR) protein	K	Transcription ;	IPR000372 [Leucine-rich repeat N-terminal domain] ; IPR001611[Leucine-rich repeat]
Q5U1Y0	Transmembrane protein 192	Tmem192	69.2	78.5	66.8	87.5	91.3	80.1	87.2	88.4	78.9	1.206993007	0.038020947	0.271417318	up	NA	NA	NA	NA	NA	NA	NA	NA	--	--	--	--	--	--	--	--	IPR029399 [TMEM192 family]
Q64604	Receptor-type tyrosine-protein phosphatase F	Ptprf	100.3	97	114.7	136.4	138.9	117.6	132.8	123.9	102.6	1.259294872	0.035536319	0.332616139	up	NA	NA	NA	NA	NA	NA	NA	NA	3	Molecular Function:protein tyrosine phosphatase activity (GO:0004725),Molecular Function:protein binding (GO:0005515),Biological Process:protein dephosphorylation (GO:0006470)	receptor-type tyrosine-protein phosphatase F	3.1.3.48	ko04514 Cell adhesion molecules (CAMs) ko04520 Adherens junction ko04910 Insulin signaling pathway ko04931 Insulin resistance	Protein tyrosine phosphatase	T	Signal transduction mechanisms ;	IPR000242 [PTP type protein phosphatase] ; IPR003961[Fibronectin type III] ; IPR013098[Immunoglobulin I-set]
Q68HB5	Protocadherin 7, isoform CRA_b	Pcdh7	369	335.3	447.1	492.7	531.7	459.6	531.9	516.7	388.2	1.288865729	0.047159628	0.366101975	up	NA	NA	NA	NA	NA	NA	NA	NA	3	Molecular Function:calcium ion binding (GO:0005509),Biological Process:homophilic cell adhesion via plasma membrane adhesion molecules (GO:0007156),Cellular Component:membrane (GO:0016020)	protocadherin delta 1	--	--	Large exoprotein involved in heme utilization or adhesion	U	Intracellular trafficking, secretion, and vesicular transport ;	IPR002126 [Cadherin] ; IPR013164[Cadherin, N-terminal] ; IPR013585[Protocadherin]
Q6AY68	Aurora kinase A interacting protein 1	Aurkaip1	26.9	28.9	24.8	30.8	34.4	33.3	41.4	27.7	34.6	1.222084367	0.019997361	0.289343886	up	NA	NA	NA	NA	NA	NA	NA	NA	--	--	aurora kinase A-interacting protein	--	--	--	--	--	IPR013177 [Domain of unknown function DUF1713]
Q6AYE7	Interferon-induced protein with tetratricopeptide repeats 3	Ifit3	88.1	67.8	82.1	44.1	57.9	56.1	45.1	53.8	61.6	0.664285714	0.022946134	-0.590124206	down	0.674369748	0.028194109	-0.568388276	down	NA	NA	NA	NA	1	Molecular Function:protein binding (GO:0005515)	--	--	--	Tetratricopeptide (TPR) repeat	R	General function prediction only ;	IPR019734 [Tetratricopeptide repeat]
Q6AZ33	Biliverdin reductase A	Blvra	21.6	17.4	15.9	13.1	11.4	12.1	27.4	15.6	21	0.666666667	0.02641089	-0.584962501	down	NA	NA	NA	NA	NA	NA	NA	NA	5	Molecular Function:biliverdin reductase activity (GO:0004074),Molecular Function:zinc ion binding (GO:0008270),Molecular Function:oxidoreductase activity (GO:0016491),Biological Process:heme catabolic process (GO:0042167),Biological Process:oxidation-reduction process (GO:0055114)	biliverdin reductase	1.3.1.24	ko00860 Porphyrin and chlorophyll metabolism ko01100 Metabolic pathways	Predicted dehydrogenase	R	General function prediction only ;	IPR000683 [Oxidoreductase, N-terminal] ; IPR015249[Biliverdin reductase, catalytic]
Q6DGG9	Calcium signal-modulating cyclophilin ligand	Camlg	31.8	33.3	39.6	19.9	20.6	22.6	18.1	45.9	35.4	0.602674308	0.005340133	-0.730549532	down	NA	NA	NA	NA	NA	NA	NA	NA	--	--				--	--	--	IPR016719 [Calcium signal-modulating cyclophilin ligand]
Q6MG79	Complement component 4, gene 1	C4a	813.9	633.2	726.8	525.7	423.8	583.5	437.2	475.5	570.5	0.705184231	0.037975712	-0.503927881	down	0.682276094	0.024578648	-0.551572428	down	NA	NA	NA	NA	3	Molecular Function:endopeptidase inhibitor activity (GO:0004866),Cellular Component:extracellular region (GO:0005576),Cellular Component:extracellular space (GO:0005615)	complement component 4	--	ko04610 Complement and coagulation cascades ko05133 Pertussis ko05150 Staphylococcus aureus infection ko05322 Systemic lupus erythematosus	Uncharacterized conserved protein YfaS, alpha-2-macroglobulin family	R	General function prediction only ;	IPR000020 [Anaphylatoxin/fibulin] ; IPR001599[Alpha-2-macroglobulin] ; IPR002890[Alpha-2-macroglobulin, N-terminal] ; IPR009048[Alpha-macroglobulin, receptor-binding] ; IPR011625[Alpha-2-macroglobulin, N-terminal 2] ; IPR011626[Alpha-macroglobulin complement component] ; IPR018933[Netrin module, non-TIMP type] ; IPR019565[Alpha-2-macroglobulin, thiol-ester bond-forming]
Q6P6Q7	Signal transducer and activator of transcription	Stat1	2010.8	2198	1845.1	1340.6	1289.6	1660.9	1441.5	1429.2	1492	0.708815805	0.019081816	-0.496517322	down	0.720642891	0.005563102	-0.472643574	down	NA	NA	NA	NA	2	Molecular Function:DNA binding (GO:0003677),Biological Process:signal transduction (GO:0007165)	signal transducer and activator of transcription 1	--	ko04062 Chemokine signaling pathway ko04217 Necroptosis ko04380 Osteoclast differentiation ko04620 Toll-like receptor signaling pathway ko04621 NOD-like receptor signaling pathway ko04630 Jak-STAT signaling pathway ko04658 Th1 and Th2 cell differentiation ko04659 Th17 cell differentiation ko04917 Prolactin signaling pathway ko04919 Thyroid hormone signaling pathway ko04933 AGE-RAGE signaling path…	--	--	--	IPR000980 [SH2 domain] ; IPR013799[STAT transcription factor, protein interaction] ; IPR013800[STAT transcription factor, all-alpha domain] ; IPR013801[STAT transcription factor, DNA-binding]
Q6PCT5	Polyglutamine-binding protein 1	Pqbp1	173	179.6	149.5	131.5	136.5	140.3	140.8	130	196.9	0.813184625	0.030014362	-0.298345157	down	NA	NA	NA	NA	NA	NA	NA	NA	1	Molecular Function:protein binding (GO:0005515)	polyglutamine-binding protein 1	--	ko03040 Spliceosome	--	--	--	IPR001202 [WW domain]
Q6TXF6	LRRGT00043	Decr2	25.8	21.5	26.3	32.6	34.2	28.7	33.1	26.9	27	1.297554348	0.03083873	0.375794967	up	NA	NA	NA	NA	NA	NA	NA	NA	9	Molecular Function:structural constituent of ribosome (GO:0003735),Molecular Function:nucleoside diphosphate kinase activity (GO:0004550),Cellular Component:intracellular (GO:0005622),Cellular Component:ribosome (GO:0005840),Biological Process:nucleoside diphosphate phosphorylation (GO:0006165),Biological Process:GTP biosynthetic process (GO:0006183),Biological Process:UTP biosynthetic process (G…	Rab11 family-interacting protein 3/4	--	ko04144 Endocytosis	Nucleoside diphosphate kinase	F	Nucleotide transport and metabolism ;	IPR000597 [Ribosomal protein L3] ; IPR001564[Nucleoside diphosphate kinase]
Q923W4	Hepatoma-derived growth factor-related protein 3	Hdgfl3	384.9	515.5	366.5	208.7	216.6	306.5	208.6	243.6	463.9	0.577630436	0.034144465	-0.791781332	down	NA	NA	NA	NA	NA	NA	NA	NA	--	--	--	--	--	--	--	--	IPR000313 [PWWP domain]
Q9EPX4	P2Y purinoceptor 12	P2ry12	18.6	14.8	17.4	20.9	23.1	24.3	30.2	25.5	16.2	1.344488189	0.017692867	0.427057082	up	NA	NA	NA	NA	NA	NA	NA	NA	3	Molecular Function:G-protein coupled receptor activity (GO:0004930),Biological Process:G-protein coupled receptor signaling pathway (GO:0007186),Cellular Component:integral component of membrane (GO:0016021)	purinergic receptor P2Y, G protein-coupled, 12	--	ko04611 Platelet activation	--	--	--	IPR000276 [G protein-coupled receptor, rhodopsin-like]
Q9ERK1	Calcium signal-modulating cyclophilin ligand	Camlg	10	11.1	8.8	17.9	19	14.9	12.9	9.6	10.9	1.732441472	0.006348505	0.792806613	up	NA	NA	NA	NA	0.644787645	0.016947725	-0.633103995	down	--	--				--	--	--	IPR016719 [Calcium signal-modulating cyclophilin ligand]
Q9ESZ0	DNA repair protein XRCC1	Xrcc1	62.4	71.5	62.8	47.3	54.5	57.1	55.4	50.2	59.9	0.807829181	0.039157979	-0.307877833	down	NA	NA	NA	NA	NA	NA	NA	NA	3	Biological Process:single strand break repair (GO:0000012),Molecular Function:damaged DNA binding (GO:0003684),Cellular Component:nucleus (GO:0005634)	DNA-repair protein XRCC1	--	ko03410 Base excision repair	--	--	--	IPR001357 [BRCT domain] ; IPR002706[DNA-repair protein Xrcc1, N-terminal]
Q9QX38	Neuropilin		47.3	33.6	52.2	67.8	56.7	63	53.5	54.5	43.9	1.408715252	0.0477666	0.494380024	up	NA	NA	NA	NA	NA	NA	NA	NA	1	Cellular Component:membrane (GO:0016020)	neuropilin 1	--	ko04360 Axon guidance ko05166 HTLV-I infection	Phage-related protein, tail component	X	Mobilome: prophages, transposons;	IPR000421 [Coagulation factor 5/8 C-terminal domain] ; IPR000859[CUB domain] ; IPR000998[MAM domain] ; IPR022579[Neuropilin, C-terminal]
Q9QZK8	Deoxyribonuclease-2-alpha	Dnase2	10.1	10.1	8.8	12.6	12.3	16.8	13.2	12.8	8.3	1.437931034	0.049174985	0.523994483	up	NA	NA	NA	NA	NA	NA	NA	NA	2	Molecular Function:deoxyribonuclease II activity (GO:0004531),Biological Process:DNA metabolic process (GO:0006259)	deoxyribonuclease II	3.1.22.1	ko04142 Lysosome	--	--	--	IPR004947 [Deoxyribonuclease II]
Q9Z143	Semaphorin-4F	Sema4f	5.1	2.9	4.5	7	6.5	5.6	4.4	4.7	5.9	1.528	0.046733956	0.611644543	up	NA	NA	NA	NA	NA	NA	NA	NA	2	Molecular Function:protein binding (GO:0005515),Cellular Component:membrane (GO:0016020)	semaphorin 4	--	ko04360 Axon guidance	--	--	--	IPR001627 [Sema domain] ; IPR002165[Plexin repeat]
V9GZ87	CDC42 small effector 2-like	LOC100362023	13.2	11.5	15.2	19.3	22.5	16.9	19.6	20.6	9.1	1.471177945	0.032109406	0.556971757	up	NA	NA	NA	NA	NA	NA	NA	NA	--	--	--	--	--	--	--	--	IPR000095 [CRIB domain]
A0A023ILN9	Proteasome subunit beta	Psmb9	114.4	118.3	108.3	82.8	71.8	111.5	87.8	92.5	103.2	NA	NA	NA	NA	0.831378299	0.023904366	-0.266423004	down	NA	NA	NA	NA	3	Molecular Function:threonine-type endopeptidase activity (GO:0004298),Cellular Component:proteasome core complex (GO:0005839),Biological Process:proteolysis involved in cellular protein catabolic process (GO:0051603)	20S proteasome subunit beta 9	3.4.25.1	ko03050 Proteasome	20S proteasome, alpha and beta subunits	O	Posttranslational modification, protein turnover, chaperones ;	IPR001353 [Proteasome, subunit alpha/beta]
A0A096MJN8	CKLF-like MARVEL transmembrane domain-containing 5	Cmtm5	141.1	140	118.4	104.1	75.6	143.6	104.7	116.4	96	NA	NA	NA	NA	0.793742178	0.044003273	-0.333257626	down	NA	NA	NA	NA	--	--	--	--	--	--	--	--	--
A0A096MKG2	Nucleolar protein 6	Nol6	98.6	89.4	90.9	111.6	115.6	107.2	118.7	149.5	157.2	NA	NA	NA	NA	1.525277877	0.015667814	0.609072099	up	NA	NA	NA	NA	--	--	U3 small nucleolar RNA-associated protein 22	--	ko03008 Ribosome biogenesis in eukaryotes	--	--	--	IPR005554 [Nrap protein]
A0A0G2JSK1	RCG20603	Serpina3c	3.2	3.2	5.4	11.1	3.5	1.5	7.1	6.9	9.8	NA	NA	NA	NA	2.016949153	0.028148969	1.012174714	up	NA	NA	NA	NA	--	--	serpin peptidase inhibitor, clade A	--	--	Serine protease inhibitor	O	Posttranslational modification, protein turnover, chaperones ;	IPR023796 [Serpin domain]
A0A0G2JTK4	Protein phosphatase 6, regulatory subunit 1	Ppp6r1	188.8	193.1	228.2	220.1	248.3	208.3	258.3	273.9	266.7	NA	NA	NA	NA	1.309457466	0.009015159	0.388969199	up	NA	NA	NA	NA	--	--	serine/threonine-protein phosphatase 6 regulatory subunit 1	--	--	--	--	--	IPR007587 [SIT4 phosphatase-associated protein family]
A0A0G2JVU2	SOS Ras/Rho guanine nucleotide exchange factor 2	Sos2	44.8	42.5	44.2	39.2	43.2	46	55.5	69.6	66.4	NA	NA	NA	NA	1.456273764	0.009834122	0.542281593	up	1.491433022	0.011045939	0.57669919	up	5	Molecular Function:DNA binding (GO:0003677),Molecular Function:guanyl-nucleotide exchange factor activity (GO:0005085),Molecular Function:Rho guanyl-nucleotide exchange factor activity (GO:0005089),Biological Process:small GTPase mediated signal transduction (GO:0007264),Biological Process:regulation of Rho protein signal transduction (GO:0035023)	son of sevenless	--	ko01521 EGFR tyrosine kinase inhibitor resistance ko01522 Endocrine resistance ko04010 MAPK signaling pathway ko04012 ErbB signaling pathway ko04014 Ras signaling pathway ko04062 Chemokine signaling pathway ko04068 FoxO signaling pathway ko04072 Phospholipase D signaling pathway ko04150 mTOR signaling pathway ko04151 PI3K-Akt signaling pathway ko04510 Focal adhesion ko04540 Gap junction ko04630 J…	Anaerobic ribonucleoside-triphosphate reductase	F	Nucleotide transport and metabolism ;	IPR000219 [Dbl homology (DH) domain] ; IPR000651[Ras-like guanine nucleotide exchange factor, N-terminal] ; IPR001849[Pleckstrin homology domain] ; IPR001895[Ras guanine-nucleotide exchange factors catalytic domain] ; IPR007125[Histone H2A/H2B/H3]
A0A0G2JW34	CDGSH iron sulfur domain 3	Cisd3	1724	1579.7	1549.2	1367.7	1140.8	1612.1	1132.2	1347	1282.9	NA	NA	NA	NA	0.775227184	0.012075724	-0.367308934	down	NA	NA	NA	NA	1	Cellular Component:intracellular membrane-bounded organelle (GO:0043231)	--	--	--	Uncharacterized protein, contains Zn-finger domain of CDGSH type	S	Function unknown ;	IPR018967 [Iron sulphur-containing domain, CDGSH-type]
A0A0G2JWJ4	Triosephosphate isomerase	LOC100911515	36.4	33.5	37.4	41	49.5	35.6	42.2	46	46.5	NA	NA	NA	NA	1.255358807	0.006997959	0.328099775	up	NA	NA	NA	NA	2	Molecular Function:triose-phosphate isomerase activity (GO:0004807),Biological Process:metabolic process (GO:0008152)	triosephosphate isomerase (TIM)	5.3.1.1	ko00010 Glycolysis / Gluconeogenesis ko00051 Fructose and mannose metabolism ko00562 Inositol phosphate metabolism ko01100 Metabolic pathways ko01200 Carbon metabolism ko01230 Biosynthesis of amino acids	Triosephosphate isomerase	G	Carbohydrate transport and metabolism ;	IPR000652 [Triosephosphate isomerase]
A0A0G2JXT9	Rho guanine nucleotide exchange factor (GEF) 17	Arhgef17	15.4	20	20.1	20.9	23.8	27.5	23.5	24.2	22.9	NA	NA	NA	NA	1.272072072	0.034334231	0.347180412	up	NA	NA	NA	NA	2	Molecular Function:Rho guanyl-nucleotide exchange factor activity (GO:0005089),Biological Process:regulation of Rho protein signal transduction (GO:0035023)	Rho guanine nucleotide exchange factor 10	--	--	--	--	--	IPR000219 [Dbl homology (DH) domain]
A0A0G2JY99	Ras association domain-containing protein 5	Rassf5	19.3	18.8	20.2	21.6	22.4	19.7	24.3	24.3	22.3	NA	NA	NA	NA	1.216123499	0.005815947	0.282289744	up	NA	NA	NA	NA	1	Biological Process:signal transduction (GO:0007165)	Ras association domain-containing protein 5	--	ko04014 Ras signaling pathway ko04015 Rap1 signaling pathway ko04218 Cellular senescence ko04670 Leukocyte transendothelial migration ko05200 Pathways in cancer ko05223 Non-small cell lung cancer	--	--	--	IPR000159 [Ras-associating (RA) domain] ; IPR011524[SARAH domain]
A0A0G2JZP9	Ring finger protein 11-like 1	Rnf11l1	52.9	42.2	48.8	68	101.1	67.8	118.1	76.5	91.7	NA	NA	NA	NA	1.989576095	0.019380714	0.992461078	up	NA	NA	NA	NA	2	Molecular Function:protein binding (GO:0005515),Molecular Function:zinc ion binding (GO:0008270)	E3 ubiquitin-protein ligase RNF11	--	--	--	--	--	IPR001841 [Zinc finger, RING-type]
A0A0G2JZX3	Synaptic vesicle 2-related protein	Svop	238	270.3	294.5	337.1	317.8	258.8	361.9	322.9	360.9	NA	NA	NA	NA	1.302566019	0.017649996	0.381356496	up	NA	NA	NA	NA	3	Cellular Component:integral component of membrane (GO:0016021),Molecular Function:transmembrane transporter activity (GO:0022857),Biological Process:transmembrane transport (GO:0055085)	--	--	--	Predicted arabinose efflux permease, MFS family	G	Carbohydrate transport and metabolism ;	IPR005828 [Major facilitator, sugar transporter-like] ; IPR011701[Major facilitator superfamily]
A0A0G2K075	Translocon-associated protein subunit alpha	Ssr1	20.2	16.5	13.1	16.1	13.4	18.9	22.3	26.4	25.6	NA	NA	NA	NA	1.491967871	0.02733926	0.577216468	up	1.535123967	0.012991277	0.618355163	up	1	Cellular Component:endoplasmic reticulum membrane (GO:0005789)	translocon-associated protein subunit alpha	--	ko04141 Protein processing in endoplasmic reticulum	--	--	--	IPR005595 [Translocon-associated protein (TRAP), alpha subunit]
A0A0G2K0Y3	Storkhead box 2	Stox2	54.5	51.6	56.9	74.5	82.7	57.1	73.8	61.9	63.4	NA	NA	NA	NA	1.221472393	0.040898011	0.288621257	up	NA	NA	NA	NA	--	--	--	--	--	--	--	--	IPR019391 [Storkhead-box protein, winged-helix domain]
A0A0G2K1F2	Acetyl-CoA carboxylase beta	Acacb	13.2	13.7	17.5	20.4	14.6	18.4	20.7	20.5	18.4	NA	NA	NA	NA	1.342342342	0.030467207	0.424752654	up	NA	NA	NA	NA	3	Molecular Function:acetyl-CoA carboxylase activity (GO:0003989),Molecular Function:ATP binding (GO:0005524),Biological Process:fatty acid biosynthetic process (GO:0006633)	--	--	ko00061 Fatty acid biosynthesis ko00620 Pyruvate metabolism ko00640 Propanoate metabolism ko01100 Metabolic pathways ko04152 AMPK signaling pathway ko04910 Insulin signaling pathway ko04920 Adipocytokine signaling pathway ko04922 Glucagon signaling pathway ko04931 Insulin resistance	Biotin carboxylase	I	Lipid transport and metabolism ;	IPR000022 [Carboxyl transferase] ; IPR000089[Biotin/lipoyl attachment] ; IPR005479[Carbamoyl-phosphate synthetase large subunit-like, ATP-binding domain] ; IPR005481[Biotin carboxylase-like, N-terminal domain] ; IPR005482[Biotin carboxylase, C-terminal] ; IPR013537[Acetyl-CoA carboxylase, central domain]
A0A0G2K3D9	Transmembrane protein 132B (Fragment)	Tmem132b	26.1	24.9	31.4	46.9	53.2	29.8	47.1	40.6	36.1	NA	NA	NA	NA	1.502427184	0.021496182	0.587295072	up	NA	NA	NA	NA	--	--	transmembrane protein 132	--	--	--	--	--	IPR031435 [Transmembrane protein TMEM132, N-terminal] ; IPR031437[Transmembrane protein family 132, middle domain]
A0A0G2K3P7	Phospholipid-transporting ATPase	Atp11b	3.6	3.6	4.2	3.6	5.3	3.7	7.4	6.3	5.4	NA	NA	NA	NA	1.675438596	0.01375704	0.744538814	up	NA	NA	NA	NA	2	Molecular Function:nucleotide binding (GO:0000166),Molecular Function:metal ion binding (GO:0046872)	phospholipid-translocating ATPase	3.6.3.1	--	Magnesium-transporting ATPase (P-type)	P	Inorganic ion transport and metabolism ;	IPR008250 [P-type ATPase, A domain] ; IPR032630[P-type ATPase, C-terminal] ; IPR032631[P-type ATPase, N-terminal]
A0A0G2K6I3	Nexilin	Nexn	57.5	67.4	40.7	68.8	51.1	73.3	85	90.1	82.7	NA	NA	NA	NA	1.556763285	0.019151378	0.638549591	up	1.33436853	0.03899268	0.41615717	up	--	--	--	--	--	--	--	--	IPR013098 [Immunoglobulin I-set]
A0A0G2K6S9	Myosin-11	Myh11	56.8	52.6	51.8	54.3	35.6	75.8	44.8	43.2	37.8	NA	NA	NA	NA	0.780397022	0.010857389	-0.357719822	down	NA	NA	NA	NA	3	Molecular Function:motor activity (GO:0003774),Molecular Function:ATP binding (GO:0005524),Cellular Component:myosin complex (GO:0016459)	myosin heavy chain	--	ko04530 Tight junction	Chromosome segregation ATPase	D	Cell cycle control, cell division, chromosome partitioning ;	IPR001609 [Myosin head, motor domain] ; IPR002928[Myosin tail] ; IPR004009[Myosin, N-terminal, SH3-like]
A0A0G2K7U7	Ankyrin repeat domain 27	Ankrd27	22.6	19.2	25.1	19.3	27.5	27.1	31.6	36.4	35.2	NA	NA	NA	NA	1.542600897	0.005656407	0.625364855	up	1.396481732	0.032305146	0.481796701	up	--	--	ankyrin repeat domain-containing protein 27	--	--	Ankyrin repeat	T	Signal transduction mechanisms ;	IPR003123 [VPS9 domain] ; IPR020683[Ankyrin repeat-containing domain]
A0A0G2K999	Sidekick cell adhesion molecule 2	Sdk2	184.5	161.2	211.3	249.6	253.5	175	241.9	248.3	217.6	NA	NA	NA	NA	1.270736086	0.043372525	0.345664434	up	NA	NA	NA	NA	1	Molecular Function:protein binding (GO:0005515)	protein sidekick	--	--	Phage-related protein, tail component	X	Mobilome: prophages, transposons;	IPR003961 [Fibronectin type III] ; IPR013098[Immunoglobulin I-set]
A0A0G2K9E1	Zinc finger FYVE domain-containing protein 21	Zfyve21	103.5	98.2	114.9	93.3	99.1	105.2	70.8	89.6	87.8	NA	NA	NA	NA	0.783954517	0.042393207	-0.35115814	down	NA	NA	NA	NA	1	Molecular Function:metal ion binding (GO:0046872)	--	--	--	--	--	--	IPR000306 [FYVE zinc finger] ; IPR032031[Zinc finger FYVE domain-containing protein 21, C-terminal]
A0A0G2K9Q0	TBC1 domain-containing kinase	Tbck	151.9	157.1	173.9	196.6	200	160.9	205.6	180.3	199.2	NA	NA	NA	NA	1.21163802	0.027857304	0.276958755	up	NA	NA	NA	NA	3	Molecular Function:protein kinase activity (GO:0004672),Molecular Function:ATP binding (GO:0005524),Biological Process:protein phosphorylation (GO:0006468)	TBC domain-containing protein kinase-like protein	--	--	Serine/threonine protein kinase	T	Signal transduction mechanisms ;	IPR000195 [Rab-GTPase-TBC domain] ; IPR000719[Protein kinase domain] ; IPR001763[Rhodanese-like domain]
A0A0G2QC19	DnaJ heat shock protein family (Hsp40) member C21	Dnajc21	4.3	3.1	4.7	4.3	7.7	6.5	5.9	6.1	5.7	NA	NA	NA	NA	1.462809917	0.019511164	0.548742313	up	NA	NA	NA	NA	--	--	DnaJ homolog subfamily A member 5	--	--	DnaJ-class molecular chaperone with C-terminal Zn finger domain	O	Posttranslational modification, protein turnover, chaperones ;	IPR001623 [DnaJ domain] ; IPR022755[Zinc finger, double-stranded RNA binding]
A0A0H2UHX1	Reticulon	Rtn3	14.8	12.7	16.9	29.4	24.9	17.6	31.9	28.9	20.1	NA	NA	NA	NA	1.822072072	0.031352743	0.865580026	up	NA	NA	NA	NA	--	--	reticulon-3	--	ko05010 Alzheimer's disease	--	--	--	IPR003388 [Reticulon]
A0A140UHX0	Protein kinase C delta type	Prkcd	1264.9	1440.7	1802.8	2096.3	2139.8	1199.2	2770.7	3448	2030.5	NA	NA	NA	NA	1.829740041	0.046816233	0.871638693	up	NA	NA	NA	NA	5	Molecular Function:protein kinase activity (GO:0004672),Molecular Function:protein serine/threonine kinase activity (GO:0004674),Molecular Function:ATP binding (GO:0005524),Biological Process:protein phosphorylation (GO:0006468),Biological Process:intracellular signal transduction (GO:0035556)	novel protein kinase C delta type	2.7.11.13	ko04062 Chemokine signaling pathway ko04140 Autophagy - animal ko04270 Vascular smooth muscle contraction ko04621 NOD-like receptor signaling pathway ko04666 Fc gamma R-mediated phagocytosis ko04722 Neurotrophin signaling pathway ko04750 Inflammatory mediator regulation of TRP channels ko04912 GnRH signaling pathway ko04915 Estrogen signaling pathway ko04930 Type II diabetes mellitus ko04931 Insu…	Serine/threonine protein kinase	T	Signal transduction mechanisms ;	IPR000719 [Protein kinase domain] ; IPR002219[Protein kinase C-like, phorbol ester/diacylglycerol-binding domain] ; IPR017892[Protein kinase, C-terminal]
A0A5P8DHK3	Nesprin 2 long isoform	Syne2	20	25.4	17.5	22.1	23.4	16.7	36.5	29.4	33.4	NA	NA	NA	NA	1.578696343	0.017478022	0.658733701	up	1.596463023	0.01306374	0.674879137	up	2	Molecular Function:protein binding (GO:0005515),Cellular Component:integral component of membrane (GO:0016021)	nesprin-2	--	--	--	--	--	IPR001715 [Calponin homology domain] ; IPR002017[Spectrin repeat] ; IPR012315[KASH domain]
A0JPL9	GTP-binding protein	Rem2	44	48.4	49	49.6	58.8	53.4	70.4	66.9	61.8	NA	NA	NA	NA	1.408062235	0.002867605	0.493711101	up	1.23053152	0.027233387	0.299281613	up	2	Molecular Function:GTP binding (GO:0005525),Biological Process:small GTPase mediated signal transduction (GO:0007264)	Rad and Gem related GTP binding protein 2	--	--	GTPase SAR1 family domain	R	General function prediction only ;	IPR001806 [Small GTPase superfamily]
B1H245	BAF chromatin-remodeling complex subunit BCL7B	Bcl7b	27.6	27.4	31	28.4	26.5	27.7	20.3	22.2	24.3	NA	NA	NA	NA	0.776744186	0.017605151	-0.364488557	down	0.808716707	0.014734648	-0.306293679	down	--	--	--	--	--	--	--	--	IPR006804 [BCL7]
B1WBW4	Armadillo repeat-containing protein 10	Armc10	457.6	426.3	593.4	556.4	619.8	488.5	659.8	731.9	672.2	NA	NA	NA	NA	1.397075746	0.024952702	0.482410243	up	1.239802968	0.038897194	0.310110862	up	--	--	--	--	--	--	--	--	IPR006911 [Armadillo repeat-containing domain]
B1WC38	Xpr1 protein	Xpr1	36.9	43.7	51.7	47.7	53.1	48.2	58.8	56.4	58.6	NA	NA	NA	NA	1.313681028	0.033430208	0.393615021	up	NA	NA	NA	NA	1	Cellular Component:integral component of membrane (GO:0016021)	--	--	--	--	--	--	IPR004331 [SPX domain] ; IPR004342[EXS, C-terminal]
B2RYS2	Cytochrome b-c1 complex subunit 7	Uqcrb	4280.2	4424	4259.5	3713.8	4383.7	3781.7	3122.2	3617.7	3468.9	NA	NA	NA	NA	0.787491225	0.004128497	-0.344664246	down	NA	NA	NA	NA	1	Cellular Component:mitochondrial respiratory chain complex III (GO:0005750)	ubiquinol-cytochrome c reductase subunit 7	--	ko00190 Oxidative phosphorylation ko01100 Metabolic pathways ko04260 Cardiac muscle contraction ko04932 Non-alcoholic fatty liver disease (NAFLD) ko05010 Alzheimer's disease ko05012 Parkinson's disease ko05016 Huntington's disease	--	--	--	IPR003197 [Cytochrome b-c1 complex subunit 7]
B2RZ17	F-box/WD repeat-containing protein 2	Fbxw2	44.1	43.4	46.2	46	62.4	50.4	54.8	59.3	56.7	NA	NA	NA	NA	1.277486911	0.001344289	0.35330851	up	NA	NA	NA	NA	1	Molecular Function:protein binding (GO:0005515)	F-box and WD-40 domain protein 2	--	--	Predicted ATPase	R	General function prediction only ;	IPR001680 [WD40 repeat] ; IPR001810[F-box domain]
B5DF46	Phosphomannomutase	Pmm2	944.3	952	876.6	829.3	632.2	825.5	699.1	719.9	859.8	NA	NA	NA	NA	0.8218111	0.042024287	-0.283121278	down	NA	NA	NA	NA	3	Molecular Function:phosphomannomutase activity (GO:0004615),Cellular Component:cytoplasm (GO:0005737),Biological Process:GDP-mannose biosynthetic process (GO:0009298)	phosphomannomutase	5.4.2.8	ko00051 Fructose and mannose metabolism ko00520 Amino sugar and nucleotide sugar metabolism ko01100 Metabolic pathways	Hydroxymethylpyrimidine pyrophosphatase and other HAD family phosphatases	HR	Coenzyme transport and metabolism ; General function prediction only ;	IPR005002 [Phosphomannomutase]
B5DF79	Rnaset2 protein	Rnaset2	75.9	75.2	63.1	56	45.3	68.2	46.9	57.2	55.1	NA	NA	NA	NA	0.743230626	0.024465861	-0.428118144	down	NA	NA	NA	NA	2	Molecular Function:RNA binding (GO:0003723),Molecular Function:ribonuclease T2 activity (GO:0033897)	ribonuclease T2	3.1.27.1	--	Ribonuclease I	J	Translation, ribosomal structure and biogenesis ;	IPR001568 [Ribonuclease T2-like]
B5DFJ9	Uncharacterized protein (Fragment)		16.1	20.1	17.5	25.4	24.7	18.4	21.6	24.3	22.6	NA	NA	NA	NA	1.275605214	0.025048939	0.3511819	up	NA	NA	NA	NA	--	--	--	--	--	--	--	--	IPR018618 [Vacuolar import/degradation protein Vid24]
B5DFK7	Alpha/beta hydrolase domain-containing protein 17C	Abhd17c	55.4	54.4	76.2	89.5	78.3	65.8	83.6	85.6	80.4	NA	NA	NA	NA	1.341935484	0.04333336	0.424315313	up	NA	NA	NA	NA	--	--	--	--	--	Fermentation-respiration switch protein FrsA, has esterase activity, DUF1100 family	T	Signal transduction mechanisms ;	IPR022742 [Serine aminopeptidase, S33]
B7X6I3	C38 protein	Cend1	856.1	794.6	894.7	894.7	975.3	953.4	667.9	692.8	729	NA	NA	NA	NA	0.820971164	0.011230622	-0.284596546	down	0.740136006	0.00121566	-0.434137692	down	2	Biological Process:cerebellum development (GO:0021549),Biological Process:neuron differentiation (GO:0030182)	--	--	--	--	--	--	IPR020162 [Cell cycle exit/neuronal differentiation protein 1]
D3ZB48	Hook homolog 1 (Drosophila) (Predicted)	Hook1	186.3	197.3	228.7	230.3	247.3	180.1	278.3	253.4	266.7	NA	NA	NA	NA	1.303935979	0.01316599	0.382873038	up	NA	NA	NA	NA	--	--	protein HOOK1	--	--	--	--	--	IPR008636 [Hook-related protein family]
D3ZCI2	Solute carrier family 9 (Sodium/hydrogen exchanger), member 7 (Predicted)	Slc9a7	50.3	46.7	49.7	49.1	50.6	48.3	60.5	60.6	57.4	NA	NA	NA	NA	1.216768916	0.002282982	0.283055203	up	1.206081081	0.001236019	0.270326898	up	4	Biological Process:cation transport (GO:0006812),Molecular Function:solute:proton antiporter activity (GO:0015299),Cellular Component:integral component of membrane (GO:0016021),Biological Process:transmembrane transport (GO:0055085)	--	--	--	NhaP-type Na+/H+ or K+/H+ antiporter	P	Inorganic ion transport and metabolism ;	IPR006153 [Cation/H+ exchanger]
D3ZCZ9	NADH dehydrogenase [ubiquinone] iron-sulfur protein 6, mitochondrial	LOC100912599	2009.4	2031.3	2095.7	1879.3	2075.4	1857.3	1460.4	1838.1	1750.1	NA	NA	NA	NA	0.822729939	0.036251152	-0.28150915	down	NA	NA	NA	NA	--	--	NADH dehydrogenase (ubiquinone) Fe-S protein 6	--	ko00190 Oxidative phosphorylation ko01100 Metabolic pathways ko04723 Retrograde endocannabinoid signaling ko04932 Non-alcoholic fatty liver disease (NAFLD) ko05010 Alzheimer's disease ko05012 Parkinson's disease ko05016 Huntington's disease	Uncharacterized conserved protein, contains Zn-finger domain	S	Function unknown ;	IPR019401 [Zinc finger, CHCC-type]
D3ZDX7	Mitochondrial ribosomal protein L48	Mrpl48	51.2	52.6	48.5	56.4	53.8	62.8	60.1	64.1	69.5	NA	NA	NA	NA	1.271831911	0.009772373	0.346908012	up	NA	NA	NA	NA	--	--	large subunit ribosomal protein L48	--	--	--	--	--	IPR027486 [Ribosomal protein S10 domain]
D3ZG83	Mitogen-activated protein kinase kinase kinase 10	Map3k10	98.1	90.9	117.8	110.5	142.6	95.3	137.3	131.2	123.5	NA	NA	NA	NA	1.277705346	0.034062098	0.353555171	up	NA	NA	NA	NA	3	Molecular Function:protein kinase activity (GO:0004672),Molecular Function:protein binding (GO:0005515),Biological Process:protein phosphorylation (GO:0006468)	mitogen-activated protein kinase kinase kinase 10	2.7.11.25	--	Ankyrin repeat	T	Signal transduction mechanisms ;	IPR001245 [Serine-threonine/tyrosine-protein kinase catalytic domain] ; IPR001452[SH3 domain]
D3ZIQ9	RCG51260, isoform CRA_a	Znrf1	20	21.4	19.9	27.2	18.1	33.2	23.2	25.6	27.8	NA	NA	NA	NA	1.24959217	0.022611881	0.321457318	up	NA	NA	NA	NA	2	Molecular Function:protein binding (GO:0005515),Molecular Function:zinc ion binding (GO:0008270)	E3 ubiquitin-protein ligase ZNRF1/2	2.3.2.27	--	--	--	--	IPR001841 [Zinc finger, RING-type]
D3ZK36	Ubiquitin-like with PHD and ring finger domains 2	Uhrf2	60.1	59.1	52.7	78.3	66.7	63.3	76.5	71.7	83.1	NA	NA	NA	NA	1.345549738	0.008013777	0.428195721	up	NA	NA	NA	NA	2	Molecular Function:protein binding (GO:0005515),Molecular Function:histone binding (GO:0042393)	E3 ubiquitin-protein ligase UHRF2	2.3.2.27	--	Predicted restriction endonuclease	V	Defense mechanisms ;	IPR000626 [Ubiquitin domain] ; IPR003105[SRA-YDG] ; IPR019787[Zinc finger, PHD-finger] ; IPR021991[UHRF1, tandem tudor domain]
D3ZLQ8	Ubiquitin carboxyl-terminal hydrolase	Usp20	48.3	36	46.2	48.2	50.4	40.4	60	58.9	54.1	NA	NA	NA	NA	1.325670498	0.028141631	0.406722231	up	1.244604317	0.032669538	0.315687155	up	4	Molecular Function:thiol-dependent ubiquitin-specific protease activity (GO:0004843),Molecular Function:zinc ion binding (GO:0008270),Biological Process:protein deubiquitination (GO:0016579),Molecular Function:thiol-dependent ubiquitinyl hydrolase activity (GO:0036459)	ubiquitin carboxyl-terminal hydrolase 20/33	3.4.19.12	--	Ubiquitin C-terminal hydrolase	O	Posttranslational modification, protein turnover, chaperones ;	IPR001394 [Peptidase C19, ubiquitin carboxyl-terminal hydrolase] ; IPR001607[Zinc finger, UBP-type] ; IPR006615[Peptidase C19, ubiquitin-specific peptidase, DUSP domain]
D3ZLX0	Sorting nexin 14	Snx14	3.4	4.9	3.9	6.8	5.6	4.6	5.5	8	6.3	NA	NA	NA	NA	1.62295082	0.041995579	0.698619283	up	NA	NA	NA	NA	1	Molecular Function:phosphatidylinositol binding (GO:0035091)	sorting nexin-14	--	--	--	--	--	IPR001683 [Phox homologous domain] ; IPR003114[Phox-associated domain] ; IPR013937[Sorting nexin, C-terminal] ; IPR016137[RGS domain]
D3ZNF5	Calcium permeable stress-gated cation channel 1	Tmem63c	37.9	33.1	36.3	50.4	47.3	37.5	46.1	51.3	43.1	NA	NA	NA	NA	1.309412861	0.016391688	0.388920054	up	NA	NA	NA	NA	1	Cellular Component:membrane (GO:0016020)	calcium permeable stress-gated cation channel	--	--	--	--	--	IPR003864 [Calcium-dependent channel, 7TM region, putative phosphate] ; IPR027815[10TM putative phosphate transporter, cytosolic domain] ; IPR032880[Calcium permeable stress-gated cation channel 1, N-terminal transmembrane domain]
D3ZQ59	Nardilysin	Nrdc	897.1	875.2	987.5	1032.8	1131.2	943.4	1155.3	1148	1028.8	NA	NA	NA	NA	1.207370099	0.023470121	0.271867978	up	NA	NA	NA	NA	--	--	nardilysin	3.4.24.61	--	Secreted/periplasmic Zn-dependent peptidases, insulinase-like	O	Posttranslational modification, protein turnover, chaperones ;	IPR007863 [Peptidase M16, C-terminal] ; IPR011765[Peptidase M16, N-terminal] ; IPR032632[Peptidase M16, middle/third domain]
D3ZQG0	Mitochondrial rRNA methyltransferase 3	Mrm3	116.7	117.3	103	113.3	109.3	128.1	130.1	186.5	184.4	NA	NA	NA	NA	1.486646884	0.045426205	0.572062012	up	NA	NA	NA	NA	3	Molecular Function:RNA binding (GO:0003723),Biological Process:RNA processing (GO:0006396),Molecular Function:RNA methyltransferase activity (GO:0008173)	16S rRNA (guanosine(1370)-2'-O)-methyltransferase	2.1.1.-	--	tRNA G18 (ribose-2'-O)-methylase SpoU	J	Translation, ribosomal structure and biogenesis ;	IPR001537 [tRNA/rRNA methyltransferase, SpoU type]
D3ZQI4	Zinc finger AN1-type-containing 1	Zfand1	44	45	38.7	32.3	28.4	59.3	33.9	35.7	34.7	NA	NA	NA	NA	0.816758027	0.018212235	-0.292019367	down	NA	NA	NA	NA	1	Molecular Function:zinc ion binding (GO:0008270)	--	--	--	--	--	--	IPR000058 [Zinc finger, AN1-type]
D3ZQJ3	GRB10-interacting GYF protein 1	Gigyf1	32.1	33.4	37.3	34.8	36.6	35.9	41.9	44.4	55	NA	NA	NA	NA	1.374513619	0.040799143	0.458921201	up	NA	NA	NA	NA	1	Molecular Function:protein binding (GO:0005515)	PERQ amino acid-rich with GYF domain-containing protein	--	--	--	--	--	IPR003169 [GYF domain]
D3ZRJ0	AarF domain containing kinase 1 (Predicted)	Adck1	55.8	54	65.2	62.7	67.5	69.3	70.3	80.3	72.5	NA	NA	NA	NA	1.274857143	0.025418475	0.350335592	up	NA	NA	NA	NA	--	--	aarF domain-containing kinase	--	--	Predicted unusual protein kinase regulating ubiquinone biosynthesis, AarF/ABC1/UbiB family	HT	Coenzyme transport and metabolism ; Signal transduction mechanisms ;	IPR004147 [UbiB domain]
D3ZSV8	Unc-79 homolog, NALCN channel complex subunit	Unc79	8.3	6.7	10.8	9	9.1	9.2	11.6	12.4	13	NA	NA	NA	NA	1.434108527	0.041439236	0.520154205	up	1.355311355	0.013961781	0.43862432	up	--	--	--	--	--	--	--	--	--
D3ZT47	Family with sequence similarity 171, member A2	Fam171a2	146.2	133.6	163.8	189.7	190.3	152.4	190	176.2	168.5	NA	NA	NA	NA	1.205365194	0.048002751	0.269470311	up	NA	NA	NA	NA	--	--	--	--	--	--	--	--	IPR018890 [Uncharacterised protein family FAM171]
D3ZTM0	Neurexin-2	Nrxn2	224	200.3	236	284.2	261.3	227.8	275.3	291	255	NA	NA	NA	NA	1.243828563	0.022163971	0.314787652	up	NA	NA	NA	NA	--	--	neurexin	--	ko04514 Cell adhesion molecules (CAMs)	--	--	--	IPR001791 [Laminin G domain] ; IPR027789[Syndecan/Neurexin domain]
D3ZTP0	10-formyltetrahydrofolate dehydrogenase	Aldh1l2	123.3	115.3	146.1	122.6	134	155.8	166.7	158.3	176.5	NA	NA	NA	NA	1.303613205	0.021469263	0.382515871	up	NA	NA	NA	NA	4	Biological Process:metabolic process (GO:0008152),Biological Process:biosynthetic process (GO:0009058),Molecular Function:oxidoreductase activity (GO:0016491),Biological Process:oxidation-reduction process (GO:0055114)	formyltetrahydrofolate dehydrogenase	1.5.1.6	ko00670 One carbon pool by folate	Acyl-CoA reductase or other NAD-dependent aldehyde dehydrogenase	C	Energy production and conversion ;	IPR002376 [Formyl transferase, N-terminal] ; IPR005793[Formyl transferase, C-terminal] ; IPR009081[Phosphopantetheine binding ACP domain] ; IPR015590[Aldehyde dehydrogenase domain]
D3ZUL4	B-cell CLL/lymphoma 7C (Predicted), isoform CRA_a	Bcl7c	14.3	12.4	14.7	14.3	12.8	15.5	16.6	17.5	19.2	NA	NA	NA	NA	1.287439614	0.018954835	0.364504765	up	1.251173709	0.030846288	0.323282103	up	--	--	--	--	--	--	--	--	IPR006804 [BCL7]
D3ZZ99	Alpha-adducin	Add1	259.8	223	274.7	263	187	269.7	199.2	217.6	200.1	NA	NA	NA	NA	0.814389439	0.046769556	-0.296209242	down	NA	NA	NA	NA	--	--	adducin	--	--	Ribulose-5-phosphate 4-epimerase/Fuculose-1-phosphate aldolase	G	Carbohydrate transport and metabolism ;	IPR001303 [Class II aldolase/adducin N-terminal]
D3ZZM0	Solute carrier family 39 (Zinc transporter), member 14 (Predicted)	Slc39a14	23.7	21.5	25.9	30.7	23.3	27.7	34.9	27.9	29.7	NA	NA	NA	NA	1.300984529	0.043771562	0.379603806	up	NA	NA	NA	NA	4	Cellular Component:membrane (GO:0016020),Biological Process:metal ion transport (GO:0030001),Molecular Function:metal ion transmembrane transporter activity (GO:0046873),Biological Process:transmembrane transport (GO:0055085)	solute carrier family 39 (zinc transporter), member 14	--	ko04216 Ferroptosis	Zinc transporter ZupT	P	Inorganic ion transport and metabolism ;	IPR003689 [Zinc/iron permease]
D4A030	Upstream-binding protein 1	Ubp1	60.4	67.8	73.6	72.1	78.1	71.7	82.8	85.5	79.1	NA	NA	NA	NA	1.225966303	0.023178613	0.293919326	up	NA	NA	NA	NA	--	--	transcription factor CP2 and related proteins	--	--	--	--	--	IPR007604 [CP2 transcription factor]
D4A1U7	Round spermatid basic protein 1	Rsbn1	4.3	2.8	3.2	5.2	3.9	9	5.8	5	5.6	NA	NA	NA	NA	1.59223301	0.016180592	0.671051477	up	NA	NA	NA	NA	--	--	--	--	--	--	--	--	--
D4A1V7	MOB kinase activator 1B	Mob1b	7.1	9	9.4	8.3	9.3	11.3	11.9	11	11.1	NA	NA	NA	NA	1.333333333	0.020723174	0.415037499	up	NA	NA	NA	NA	--	--	MOB kinase activator 1	--	ko04390 Hippo signaling pathway ko04392 Hippo signaling pathway - multiple species	--	--	--	IPR005301 [MOB kinase activator family]
D4A453	Cell division cycle 34	Cdc34	122.8	90.9	115	120.6	120.5	137.1	136.9	145.9	138.4	NA	NA	NA	NA	1.281411622	0.036774043	0.35773398	up	NA	NA	NA	NA	--	--	ubiquitin-conjugating enzyme E2 R	2.3.2.23	ko04120 Ubiquitin mediated proteolysis ko05168 Herpes simplex infection	Ubiquitin-protein ligase	O	Posttranslational modification, protein turnover, chaperones ;	IPR000608 [Ubiquitin-conjugating enzyme E2]
D4A4H5	Stromal cell derived factor 2 (Predicted), isoform CRA_b	Sdf2	16.1	19.6	24.8	35.1	35	24	35.2	31.3	34.8	NA	NA	NA	NA	1.674380165	0.008449784	0.743627127	up	NA	NA	NA	NA	1	Cellular Component:membrane (GO:0016020)	--	--	--	Dolichyl-phosphate-mannose--protein O-mannosyl transferase	O	Posttranslational modification, protein turnover, chaperones ;	IPR016093 [MIR motif]
D4A563	Pseudopodium-enriched atypical kinase 1	Peak1	122.5	137.5	159.9	180.5	174.1	145.1	203.6	180.7	168.8	NA	NA	NA	NA	1.317218385	0.0408405	0.397494554	up	NA	NA	NA	NA	3	Molecular Function:protein kinase activity (GO:0004672),Molecular Function:ATP binding (GO:0005524),Biological Process:protein phosphorylation (GO:0006468)	pseudopodium-enriched atypical kinase 1	2.7.10.2	--	--	--	--	IPR000719 [Protein kinase domain]
D4A6E8	Similar to RIKEN cDNA 2410004B18	RGD1560065	28.6	26.5	24.7	19.5	26.4	25.9	19.8	22.9	20.7	NA	NA	NA	NA	0.794486216	0.019835098	-0.331905906	down	NA	NA	NA	NA	--	--	--	--	--	--	--	--	IPR029089 [Protein of unknown function DUF4660]
D4A7Y9	Single-pass membrane protein with aspartate-rich tail 1	Smdt1	368.3	432	419.2	401.4	466.3	310.9	511.4	455.9	525	NA	NA	NA	NA	1.223698237	0.033999571	0.291247834	up	NA	NA	NA	NA	3	Biological Process:mitochondrial calcium uptake (GO:0036444),Biological Process:mitochondrial calcium ion homeostasis (GO:0051560),Cellular Component:uniplex complex (GO:1990246)	--	--	--	--	--	--	IPR018782 [Essential MCU regulator, mitochondrial]
D4A8L9	BTB domain-containing 17	Btbd17	984.2	1147.6	1148.4	1294.4	1414.8	793.1	1333	1458	1476	NA	NA	NA	NA	1.300835315	0.009659476	0.379438329	up	NA	NA	NA	NA	1	Molecular Function:protein binding (GO:0005515)	--	--	--	--	--	--	IPR000210 [BTB/POZ domain] ; IPR011705[BTB/Kelch-associated]
D4AA38	Holocarboxylase synthetase	Hlcs	13.8	14.4	14.5	15.2	14.3	19.2	19.6	17.9	19.8	NA	NA	NA	NA	1.341920375	0.001616169	0.424299069	up	NA	NA	NA	NA	1	Biological Process:cellular protein modification process (GO:0006464)	--	--	ko00780 Biotin metabolism ko01100 Metabolic pathways	Biotin-(acetyl-CoA carboxylase) ligase	H	Coenzyme transport and metabolism ;	IPR004143 [Biotinyl protein ligase (BPL) and lipoyl protein ligase (LPL), catalytic domain] ; IPR019197[Biotin-protein ligase, N-terminal]
D4AAY4	TBC1 domain family, member 7	Tbc1d7	59.2	55.2	66.3	84.3	84.2	64.9	81.2	75.9	72.7	NA	NA	NA	NA	1.271721085	0.016027679	0.346782292	up	NA	NA	NA	NA	--	--	TBC1 domain family member 7	--	ko04150 mTOR signaling pathway	--	--	--	IPR000195 [Rab-GTPase-TBC domain]
D4ABN8	5-3 exoribonuclease 1	Xrn1	180	178	174	183	212.1	158.8	204.5	207.4	228.7	NA	NA	NA	NA	1.204135338	0.009859843	0.267997552	up	NA	NA	NA	NA	2	Molecular Function:nucleic acid binding (GO:0003676),Molecular Function:exonuclease activity (GO:0004527)	5'-3' exoribonuclease 1	3.1.13.-	ko03008 Ribosome biogenesis in eukaryotes ko03018 RNA degradation	--	--	--	IPR004859 [Putative 5-3 exonuclease]
D4ABX8	Leucine-rich repeat and fibronectin type-III domain-containing protein 4	Lrfn4	13.4	10.8	15.1	22.6	16.6	15.6	21.5	17.6	17.9	NA	NA	NA	NA	1.450381679	0.029021597	0.536432607	up	NA	NA	NA	NA	1	Molecular Function:protein binding (GO:0005515)	leucine-rich repeat and fibronectin type-III domain-containing protein 4	--	--	Leucine-rich repeat (LRR) protein	K	Transcription ;	IPR001611 [Leucine-rich repeat] ; IPR003961[Fibronectin type III] ; IPR013098[Immunoglobulin I-set]
D4AC95	Centrosomal protein 97	Cep97	14.9	16.4	18.3	17.2	15.9	16	13.3	13.5	14.2	NA	NA	NA	NA	0.826612903	0.048415414	-0.274716211	down	NA	NA	NA	NA	--	--	centrosomal protein CEP97	--	--	Leucine-rich repeat (LRR) protein	K	Transcription ;	--
D4ACQ9	GA repeat binding protein, alpha (Predicted)	Gabpa	65.9	61.9	64.2	70.4	62.6	77.3	76.9	76.6	84	NA	NA	NA	NA	1.236979167	0.00481601	0.306821202	up	NA	NA	NA	NA	2	Cellular Component:nucleus (GO:0005634),Molecular Function:sequence-specific DNA binding (GO:0043565)	GA-binding protein transcription factor, alpha	--	--	--	--	--	IPR000418 [Ets domain] ; IPR003118[Pointed domain] ; IPR024668[GA-binding protein alpha subunit, N-terminal]
D4ADD7	Glutaredoxin 5	Glrx5	105.5	96.9	103	129	117.5	109.6	124.5	128.2	134.5	NA	NA	NA	NA	1.267845449	0.002157479	0.34237889	up	NA	NA	NA	NA	3	Molecular Function:electron carrier activity (GO:0009055),Molecular Function:protein disulfide oxidoreductase activity (GO:0015035),Biological Process:cell redox homeostasis (GO:0045454)	monothiol glutaredoxin	--	--	Glutaredoxin-related protein	O	Posttranslational modification, protein turnover, chaperones ;	IPR002109 [Glutaredoxin]
F1LM33	Leucine-rich PPR motif-containing protein, mitochondrial	Lrpprc	82.2	62.5	59.7	78.6	46.5	51	83.5	93.4	98.1	NA	NA	NA	NA	1.345401174	0.046839543	0.428036422	up	1.56161272	0.039184156	0.643036709	up	--	--	leucine-rich PPR motif-containing protein, mitochondrial	--	--	--	--	--	IPR002885 [Pentatricopeptide repeat] ; IPR033443[Pentacotripeptide-repeat region of PROPR]
F1LMG0	Calsyntenin-2	Clstn2	26.2	29.6	37.3	32.7	38.6	32	50.2	43.6	39.8	NA	NA	NA	NA	1.435016112	0.03924919	0.521066935	up	NA	NA	NA	NA	3	Molecular Function:calcium ion binding (GO:0005509),Biological Process:homophilic cell adhesion via plasma membrane adhesion molecules (GO:0007156),Cellular Component:membrane (GO:0016020)	--	--	--	--	--	--	IPR002126 [Cadherin]
F1LN46	Carnitine O-palmitoyltransferase 1, brain isoform	Cpt1c	150.5	148.3	209	200.7	239.6	161.9	241.5	241.5	214.4	NA	NA	NA	NA	1.373375345	0.044354317	0.457725969	up	NA	NA	NA	NA	--	--	carnitine O-palmitoyltransferase 1, brain isoform	2.3.1.21	ko00071 Fatty acid degradation ko01212 Fatty acid metabolism ko03320 PPAR signaling pathway ko04152 AMPK signaling pathway ko04920 Adipocytokine signaling pathway ko04922 Glucagon signaling pathway	--	--	--	IPR000542 [Acyltransferase ChoActase/COT/CPT] ; IPR032476[Carnitine O-palmitoyltransferase, N-terminal]
F1LPS8	Transcriptional activator protein Pur-alpha	Pura	3779.9	3364.7	3316.1	3295.4	3121	3345.7	2553	3016.7	3040.9	NA	NA	NA	NA	0.823138031	0.046451419	-0.28079372	down	NA	NA	NA	NA	--	--	transcriptional activator protein Pur-alpha	--	--	--	--	--	IPR006628 [Purine-rich element binding protein family]
F1LQF5	Phosphoglycerate dehydrogenase like 1	Ubac2	114.2	105.6	109.9	110.7	111.6	116.9	127.5	138.5	147	NA	NA	NA	NA	1.252653928	0.010798548	0.324987895	up	1.217570755	0.014578649	0.284005612	up	--	--	--	--	--	--	--	--	IPR015940 [Ubiquitin-associated domain]
F1LR60	Amyloid beta (A4) protein-binding, family A, member 1, isoform CRA_a	Apba1	385	371.2	433.4	508.5	483.1	393.9	523.3	512.5	471.9	NA	NA	NA	NA	1.267400807	0.012378629	0.341872839	up	NA	NA	NA	NA	1	Molecular Function:protein binding (GO:0005515)	amyloid beta A4 precursor protein-binding family A member 1	--	--	--	--	--	IPR001478 [PDZ domain] ; IPR006020[PTB/PI domain]
F1LR84	Neuronal pentraxin-2	Nptx2	97.3	107.7	186.8	261	278.3	147.1	268.3	238.4	251.3	NA	NA	NA	NA	1.934660541	0.014494696	0.952080451	up	NA	NA	NA	NA	--	--	--	--	--	Autotransporter translocation and assembly factor TamB	U	Intracellular trafficking, secretion, and vesicular transport ;	IPR001759 [Pentraxin-related]
F1LUE2	Calcium/calmodulin-dependent protein kinase II, beta, isoform CRA_c	Camk2b	303.2	386.4	485.7	471	580.7	376.2	642.9	576.3	549.9	NA	NA	NA	NA	1.505232707	0.029301649	0.589986543	up	NA	NA	NA	NA	5	Molecular Function:protein kinase activity (GO:0004672),Molecular Function:calmodulin-dependent protein kinase activity (GO:0004683),Molecular Function:calmodulin binding (GO:0005516),Molecular Function:ATP binding (GO:0005524),Biological Process:protein phosphorylation (GO:0006468)	calcium/calmodulin-dependent protein kinase (CaM kinase) II	2.7.11.17	ko04012 ErbB signaling pathway ko04020 Calcium signaling pathway ko04024 cAMP signaling pathway ko04066 HIF-1 signaling pathway ko04114 Oocyte meiosis ko04217 Necroptosis ko04261 Adrenergic signaling in cardiomyocytes ko04310 Wnt signaling pathway ko04360 Axon guidance ko04713 Circadian entrainment ko04720 Long-term potentiation ko04722 Neurotrophin signaling pathway ko04725 Cholinergic synapse k…	PASTA domain, binds beta-lactams	M	Cell wall/membrane/envelope biogenesis ;	IPR000719 [Protein kinase domain] ; IPR013543[Calcium/calmodulin-dependent protein kinase II, association-domain]
F1LUG5	Transmembrane protein 94	Tmem94	183.9	169.6	205.3	214.1	232.6	180.8	236.4	215.3	220.2	NA	NA	NA	NA	1.202397996	0.036353136	0.26591451	up	NA	NA	NA	NA	--	--	--	--	--	--	--	--	--
F1M450	Slit homolog 1 protein	Slit1	16.7	19.2	28.1	30.4	35.9	23	35.9	35.2	29	NA	NA	NA	NA	1.5640625	0.042474905	0.645298164	up	NA	NA	NA	NA	1	Molecular Function:protein binding (GO:0005515)	slit 1	--	ko04360 Axon guidance	Leucine-rich repeat (LRR) protein	K	Transcription ;	IPR000372 [Leucine-rich repeat N-terminal domain] ; IPR000483[Cysteine-rich flanking region, C-terminal] ; IPR000742[EGF-like domain] ; IPR001611[Leucine-rich repeat] ; IPR001791[Laminin G domain] ; IPR013032[EGF-like, conserved site]
F1M4W7	Cleavage stimulation factor subunit 3	Cstf3	57.6	66.3	64.6	66	67.4	60	81	71.4	74.3	NA	NA	NA	NA	1.20265252	0.030807193	0.266219868	up	NA	NA	NA	NA	2	Cellular Component:nucleus (GO:0005634),Biological Process:mRNA processing (GO:0006397)	cleavage stimulation factor subunit 3	--	ko03015 mRNA surveillance pathway	--	--	--	IPR008847 [Suppressor of forked]
F1M589	Promyelocytic leukemia	Pml	32.7	31.7	32.4	30.7	26.2	27.7	22.3	27.8	24.2	NA	NA	NA	NA	0.767561983	0.01023151	-0.381644837	down	NA	NA	NA	NA	2	Cellular Component:intracellular (GO:0005622),Molecular Function:zinc ion binding (GO:0008270)	probable transcription factor PML	--	ko04120 Ubiquitin mediated proteolysis ko04144 Endocytosis ko05164 Influenza A ko05168 Herpes simplex infection ko05200 Pathways in cancer ko05202 Transcriptional misregulation in cancer ko05221 Acute myeloid leukemia	Membrane protein involved in colicin uptake	M	Cell wall/membrane/envelope biogenesis ;	IPR000315 [B-box-type zinc finger] ; IPR021978[Protein of unknown function DUF3583]
F1M5F4	Upregulator of cell proliferation	Urgcp	3.8	4.7	2.9	3.4	5.9	6.1	7.4	5.7	5.6	NA	NA	NA	NA	1.640350877	0.035777229	0.714004446	up	NA	NA	NA	NA	--	--	--	--	--	Replication fork clamp-binding protein CrfC (dynamin-like GTPase family)	L	Replication, recombination and repair ;	--
F1M7Y3	RAP1, GTP-GDP dissociation stimulator 1 (Predicted), isoform CRA_b	Rap1gds1	15.8	14.5	16.2	19.9	21.3	14.6	21.6	19.4	19.3	NA	NA	NA	NA	1.296774194	0.007183934	0.374927286	up	NA	NA	NA	NA	1	Molecular Function:protein binding (GO:0005515)	--	--	--	--	--	--	IPR000225 [Armadillo]
F2Z3T7	Isochorismatase domain-containing protein 1	LOC103694869	2369.5	2404.1	1905.5	1733.4	1100	2263.9	1527.2	1741.4	1343.6	NA	NA	NA	NA	0.690542139	0.025204862	-0.53419864	down	NA	NA	NA	NA	2	Molecular Function:catalytic activity (GO:0003824),Biological Process:metabolic process (GO:0008152)	--	--	--	Nicotinamidase-related amidase	HR	Coenzyme transport and metabolism ; General function prediction only ;	IPR000868 [Isochorismatase-like]
F7EXV6	NAD kinase	Nadk	10.9	8.3	9.8	11.4	15.5	12.7	14.6	14.5	12.1	NA	NA	NA	NA	1.420689655	0.021608151	0.506591437	up	NA	NA	NA	NA	3	Molecular Function:NAD+ kinase activity (GO:0003951),Biological Process:NADP biosynthetic process (GO:0006741),Biological Process:metabolic process (GO:0008152)	NAD+ kinase	2.7.1.23	ko00760 Nicotinate and nicotinamide metabolism ko01100 Metabolic pathways	NAD kinase	F	Nucleotide transport and metabolism ;	IPR002504 [NAD kinase]
F7FFR1	Arginyl-tRNA synthetase 2, mitochondrial	Rars2	265.6	237	234.3	300.1	268.5	262.7	331.9	302	295.7	NA	NA	NA	NA	1.261500882	0.012820066	0.335141215	up	NA	NA	NA	NA	3	Molecular Function:arginine-tRNA ligase activity (GO:0004814),Molecular Function:ATP binding (GO:0005524),Biological Process:arginyl-tRNA aminoacylation (GO:0006420)	arginyl-tRNA synthetase	6.1.1.19	ko00970 Aminoacyl-tRNA biosynthesis	Arginyl-tRNA synthetase	J	Translation, ribosomal structure and biogenesis ;	IPR001278 [Arginine-tRNA ligase] ; IPR008909[DALR anticodon binding]
G3V6C4	UDP-glucose 6-dehydrogenase	Ugdh	25.1	25.4	28.4	27.9	26	37.3	32	33.5	32	NA	NA	NA	NA	1.235741445	0.006019927	0.305376919	up	NA	NA	NA	NA	2	Molecular Function:NAD binding (GO:0051287),Biological Process:oxidation-reduction process (GO:0055114)	UDPglucose 6-dehydrogenase	1.1.1.22	ko00040 Pentose and glucuronate interconversions ko00053 Ascorbate and aldarate metabolism ko00520 Amino sugar and nucleotide sugar metabolism ko01100 Metabolic pathways	UDP-glucose 6-dehydrogenase	M	Cell wall/membrane/envelope biogenesis ;	IPR001732 [UDP-glucose/GDP-mannose dehydrogenase, N-terminal] ; IPR014026[UDP-glucose/GDP-mannose dehydrogenase, dimerisation] ; IPR014027[UDP-glucose/GDP-mannose dehydrogenase, C-terminal]
G3V6N1	Receptor protein-tyrosine kinase	Erbb3	59.2	49	62.6	61.1	59.3	65.8	72.9	68.9	71.1	NA	NA	NA	NA	1.246487119	0.029809553	0.317867975	up	NA	NA	NA	NA	6	Molecular Function:protein kinase activity (GO:0004672),Molecular Function:transmembrane receptor protein tyrosine kinase activity (GO:0004714),Molecular Function:ATP binding (GO:0005524),Biological Process:protein phosphorylation (GO:0006468),Biological Process:transmembrane receptor protein tyrosine kinase signaling pathway (GO:0007169),Cellular Component:membrane (GO:0016020)	receptor tyrosine-protein kinase erbB-3	2.7.10.1	ko01521 EGFR tyrosine kinase inhibitor resistance ko04012 ErbB signaling pathway ko04020 Calcium signaling pathway ko05205 Proteoglycans in cancer ko05206 MicroRNAs in cancer	Serine/threonine protein kinase	T	Signal transduction mechanisms ;	IPR000494 [Receptor L-domain] ; IPR001245[Serine-threonine/tyrosine-protein kinase catalytic domain] ; IPR006211[Furin-like cysteine-rich domain] ; IPR032778[Growth factor receptor domain 4]
G3V6Z1	Vacuolar protein sorting-associated protein 54	Vps54	14.1	15.6	13.1	13.1	14.2	12.3	22.3	19.1	21.2	NA	NA	NA	NA	1.462616822	0.00512202	0.548551861	up	1.580808081	0.00214068	0.660662227	up	--	--	vacuolar protein sorting-associated protein 54	--	--	--	--	--	IPR012501 [Vps54-likeVacuolar protein sorting-associated protein 54, C-terminal] ; IPR019515[Vacuolar protein sorting-associated protein 54, N-terminal]
G3V727	DEAD (Asp-Glu-Ala-Asp) box polypeptide 47, isoform CRA_a	Ddx47	5.2	5.6	6.7	9.9	6.2	6.4	9.2	7.3	8.3	NA	NA	NA	NA	1.417142857	0.026447498	0.502985199	up	NA	NA	NA	NA	2	Molecular Function:nucleic acid binding (GO:0003676),Molecular Function:ATP binding (GO:0005524)	ATP-dependent RNA helicase DDX47/RRP3	3.6.4.13	--	Superfamily II DNA and RNA helicase	L	Replication, recombination and repair ;	IPR001650 [Helicase, C-terminal] ; IPR011545[DEAD/DEAH box helicase domain]
G3V784	ADP-dependent glucokinase	Adpgk	724.8	582.6	644	469.5	396.8	626.2	399	499.3	414.3	NA	NA	NA	NA	0.67264528	0.014591274	-0.572082195	down	NA	NA	NA	NA	1	Biological Process:carbohydrate metabolic process (GO:0005975)	ADP-dependent glucokinase	2.7.1.147	ko00010 Glycolysis / Gluconeogenesis ko01100 Metabolic pathways ko01200 Carbon metabolism	Archaeal ADP-dependent phosphofructokinase/glucokinase	G	Carbohydrate transport and metabolism ;	IPR007666 [ADP-specific phosphofructokinase/glucokinase]
G3V7U2	Microtubule-associated protein 1 A, isoform CRA_c	Map1a	100.1	153.4	134.6	115.5	28.7	35.6	28.2	30.9	79.1	NA	NA	NA	NA	0.35609379	0.021513012	-1.489670817	down	NA	NA	NA	NA	--	--	microtubule-associated protein 1	--	--	--	--	--	--
G3V904	Phospholipase D family, member 4	Pld4	46.8	52.5	51.7	46.1	32.6	42.5	30.9	42.9	39.2	NA	NA	NA	NA	0.748344371	0.033201563	-0.418225777	down	NA	NA	NA	NA	1	Molecular Function:catalytic activity (GO:0003824)	phospholipase D3/4	3.1.4.4	ko00564 Glycerophospholipid metabolism ko00565 Ether lipid metabolism ko01100 Metabolic pathways	Phosphatidylserine/phosphatidylglycerophosphate/cardiolipin synthase or related enzyme	I	Lipid transport and metabolism ;	IPR001736 [Phospholipase D/Transphosphatidylase] ; IPR032803[PLD-like domain]
G3V9M2	C-Jun-amino-terminal kinase-interacting protein 2	Mapk8ip2	30	36.4	35.9	33.4	34	41	41	40.2	43.3	NA	NA	NA	NA	1.217008798	0.030470161	0.283339597	up	NA	NA	NA	NA	1	Molecular Function:protein binding (GO:0005515)	mitogen-activated protein kinase 8 interacting protein 2	--	ko04010 MAPK signaling pathway	--	--	--	IPR001452 [SH3 domain] ; IPR006020[PTB/PI domain]
M0R4G0	Immunoglobulin superfamily-containing leucine-rich repeat 2	Islr2	137.2	144.7	182.1	181.5	187.9	143.1	207.4	203.9	184.5	NA	NA	NA	NA	1.284051724	0.048067135	0.360703318	up	NA	NA	NA	NA	1	Molecular Function:protein binding (GO:0005515)	--	--	--	Leucine-rich repeat (LRR) protein	K	Transcription ;	IPR001611 [Leucine-rich repeat]
M0R752	Ig-like domain-containing protein		38.1	39.5	39.5	49.7	56	40.6	55.1	52.1	47	NA	NA	NA	NA	1.316823228	0.006831212	0.397061689	up	NA	NA	NA	NA	1	Molecular Function:protein binding (GO:0005515)	--	--	--	Leucine-rich repeat (LRR) protein	K	Transcription ;	IPR001611 [Leucine-rich repeat] ; IPR013098[Immunoglobulin I-set]
M0R7I5	Uncharacterized protein		14.8	14.9	13.9	11	13	15.1	12.9	12.7	10.4	NA	NA	NA	NA	0.825688073	0.042552637	-0.276331228	down	NA	NA	NA	NA	2	Biological Process:metabolic process (GO:0008152),Molecular Function:sulfuric ester hydrolase activity (GO:0008484)	N-sulfoglucosamine sulfohydrolase	3.10.1.1	ko00531 Glycosaminoglycan degradation ko01100 Metabolic pathways ko04142 Lysosome	Arylsulfatase A or related enzyme	P	Inorganic ion transport and metabolism ;	IPR000917 [Sulfatase, N-terminal] ; IPR032506[Domain of unknown function DUF4976]
M0R8E8	Importin 11	Ipo11	135.8	119.8	149.9	154.7	171.5	130.4	169	161.6	160.4	NA	NA	NA	NA	1.210850801	0.035136146	0.27602111	up	NA	NA	NA	NA	2	Biological Process:intracellular protein transport (GO:0006886),Molecular Function:Ran GTPase binding (GO:0008536)	--	--	--	--	--	--	IPR001494 [Importin-beta, N-terminal domain]
M0RAC8	Uncharacterized protein		37.8	39.3	46.2	40.9	53.9	39.6	50.4	54	47.8	NA	NA	NA	NA	1.234387672	0.037716813	0.303795559	up	NA	NA	NA	NA	--	--	--	--	--	--	--	--	--
O35431	Amyloid-beta A4 precursor protein-binding family A member 2	Apba2	180.2	178.6	224.9	272.9	264.6	222.7	290.5	269.9	232.8	NA	NA	NA	NA	1.358917252	0.037057814	0.442457609	up	NA	NA	NA	NA	1	Molecular Function:protein binding (GO:0005515)	amyloid beta A4 precursor protein-binding family A member 2	--	--	--	--	--	IPR001478 [PDZ domain] ; IPR006020[PTB/PI domain]
O70418	RING finger protein 112	Rnf112	41.4	42.1	46.9	49.6	52.3	47.3	56	52.1	52.6	NA	NA	NA	NA	1.232361963	0.008859067	0.301426059	up	NA	NA	NA	NA	3	Molecular Function:GTPase activity (GO:0003924),Molecular Function:GTP binding (GO:0005525),Molecular Function:metal ion binding (GO:0046872)	--	--	--	--	--	--	IPR015894 [Guanylate-binding protein, N-terminal] ; IPR018957[Zinc finger, C3HC4 RING-type]
O88871	Gamma-aminobutyric acid type B receptor subunit 2	Gabbr2	945.5	1031	1122.3	1241.6	1412.2	855.6	1327.2	1308.2	1284	NA	NA	NA	NA	1.264812185	0.006495275	0.338923172	up	NA	NA	NA	NA	3	Molecular Function:G-protein coupled receptor activity (GO:0004930),Biological Process:G-protein coupled receptor signaling pathway (GO:0007186),Cellular Component:integral component of membrane (GO:0016021)	gamma-aminobutyric acid type B receptor	--	ko04024 cAMP signaling pathway ko04080 Neuroactive ligand-receptor interaction ko04727 GABAergic synapse ko04742 Taste transduction ko04915 Estrogen signaling pathway ko05032 Morphine addiction	--	--	--	IPR001828 [Receptor, ligand binding region] ; IPR017978[GPCR family 3, C-terminal]
P01836	Ig kappa chain C region, A allele		92	65.3	61.9	118.3	15.8	22.4	11.7	14	9.1	NA	NA	NA	NA	0.158759124	0.021210194	-2.655088587	down	NA	NA	NA	NA	--	--	--	--	--	--	--	--	IPR003597 [Immunoglobulin C1-set]
P0C0A9	Small VCP/p97-interacting protein	Svip	239	196	291.7	235.6	122	313.1	155.2	145.1	134.8	NA	NA	NA	NA	0.598734003	0.02640322	-0.740012889	down	NA	NA	NA	NA	--	--	small VCP/p97-interacting protein	--	ko04141 Protein processing in endoplasmic reticulum	--	--	--	IPR031632 [Small VCP/p97-interacting protein]
P0DP31	Calmodulin-3	Calm3	10460.3	11838.2	13368.4	20627.1	16284.3	10723.3	20076.6	25307.2	18493.1	NA	NA	NA	NA	1.790929405	0.013381209	0.84070847	up	NA	NA	NA	NA	1	Molecular Function:calcium ion binding (GO:0005509)	calmodulin	--	ko04014 Ras signaling pathway ko04015 Rap1 signaling pathway ko04020 Calcium signaling pathway ko04022 cGMP-PKG signaling pathway ko04024 cAMP signaling pathway ko04070 Phosphatidylinositol signaling system ko04114 Oocyte meiosis ko04218 Cellular senescence ko04261 Adrenergic signaling in cardiomyocytes ko04270 Vascular smooth muscle contraction ko04371 Apelin signaling pathway ko04713 Circadian …	Ca2+-binding protein, EF-hand superfamily	T	Signal transduction mechanisms ;	IPR002048 [EF-hand domain]
P11348	Dihydropteridine reductase	Qdpr	4608.5	4719.3	3373.4	3035.3	2118.5	3584.2	2751.8	3274.4	2310.9	NA	NA	NA	NA	0.656402545	0.047187633	-0.607347263	down	NA	NA	NA	NA	--	--	dihydropteridine reductase	1.5.1.34	ko00790 Folate biosynthesis ko01100 Metabolic pathways	NAD(P)-dependent dehydrogenase, short-chain alcohol dehydrogenase family	IQR	Lipid transport and metabolism ; Secondary metabolites biosynthesis, transport and catabolism ; General function prediction only ;	IPR002347 [Short-chain dehydrogenase/reductase SDR]
P55280	Cadherin-6	Cdh6	174.5	166.3	190.5	185.7	243.4	196.7	253.4	234.4	198.5	NA	NA	NA	NA	1.291737248	0.042541836	0.369312642	up	NA	NA	NA	NA	3	Molecular Function:calcium ion binding (GO:0005509),Biological Process:homophilic cell adhesion via plasma membrane adhesion molecules (GO:0007156),Cellular Component:membrane (GO:0016020)	cadherin 6, type 2, K-cadherin	--	--	Large exoprotein involved in heme utilization or adhesion	U	Intracellular trafficking, secretion, and vesicular transport ;	IPR000233 [Cadherin, cytoplasmic domain] ; IPR002126[Cadherin]
P84039	Ectonucleotide pyrophosphatase/phosphodiesterase family member 5	Enpp5	273.3	295.3	333.6	352.3	367.8	330.7	381.8	429.9	364	NA	NA	NA	NA	1.303147861	0.026025315	0.382000788	up	NA	NA	NA	NA	1	Molecular Function:catalytic activity (GO:0003824)	ectonucleotide pyrophosphatase/phosphodiesterase family member 5	3.1.-.-	--	Predicted pyrophosphatase or phosphodiesterase, AlkP superfamily	R	General function prediction only ;	IPR002591 [Type I phosphodiesterase/nucleotide pyrophosphatase/phosphate transferase]
Q05096	Unconventional myosin-Ib	Myo1b	478	487.5	596.9	591.9	658.1	518.5	733.1	705.8	598.5	NA	NA	NA	NA	1.304019457	0.047620113	0.382965396	up	NA	NA	NA	NA	4	Molecular Function:motor activity (GO:0003774),Molecular Function:protein binding (GO:0005515),Molecular Function:ATP binding (GO:0005524),Cellular Component:myosin complex (GO:0016459)	myosin I	--	--	--	--	--	IPR000048 [IQ motif, EF-hand binding site] ; IPR001609[Myosin head, motor domain] ; IPR010926[Class I myosin tail homology domain]
Q2I6B1	V-type proton ATPase subunit a	Atp6v0a2	32.3	29.2	29.5	38.6	32.5	38.9	38.4	37.2	34.9	NA	NA	NA	NA	1.214285714	0.010312576	0.280107919	up	NA	NA	NA	NA	2	Molecular Function:hydrogen ion transmembrane transporter activity (GO:0015078),Biological Process:ATP hydrolysis coupled proton transport (GO:0015991)	V-type H+-transporting ATPase subunit a	--	ko00190 Oxidative phosphorylation ko01100 Metabolic pathways ko04142 Lysosome ko04145 Phagosome ko04721 Synaptic vesicle cycle ko04966 Collecting duct acid secretion ko05152 Tuberculosis ko05165 Human papillomavirus infection ko05323 Rheumatoid arthritis	Archaeal/vacuolar-type H+-ATPase subunit I/STV1	C	Energy production and conversion ;	IPR002490 [V-type ATPase, V0 complex, 116kDa subunit family]
Q32PY9	Probable gluconokinase	Idnk	79.1	61	71.8	70.5	52.7	76.8	53.9	58.5	49.4	NA	NA	NA	NA	0.763567721	0.046798465	-0.38917198	down	NA	NA	NA	NA	--	--	gluconokinase	2.7.1.12	ko00030 Pentose phosphate pathway ko01100 Metabolic pathways ko01200 Carbon metabolism	Gluconate kinase	G	Carbohydrate transport and metabolism ;	IPR031322 [Shikimate kinase/gluconokinase]
Q3T1I0	Nucleolar complex associated 2 homolog (S. cerevisiae)	Noc2l	32.4	36.5	44	39.5	40.1	44.6	53.1	45.4	52.1	NA	NA	NA	NA	1.333923826	0.039373538	0.415676284	up	1.212560386	0.038769823	0.278056596	up	--	--	nucleolar complex protein 2	--	--	--	--	--	IPR005343 [Nucleolar complex protein 2]
Q460M5	Leucine-rich repeat and fibronectin type-III domain-containing protein 2	Lrfn2	58.2	48.7	72	89.5	85.5	71.7	104.3	84.9	78.3	NA	NA	NA	NA	1.495248742	0.045932956	0.580385504	up	NA	NA	NA	NA	1	Molecular Function:protein binding (GO:0005515)	leucine-rich repeat and fibronectin type-III domain-containing protein 2	--	--	Leucine-rich repeat (LRR) protein	K	Transcription ;	IPR001611 [Leucine-rich repeat] ; IPR003961[Fibronectin type III] ; IPR013098[Immunoglobulin I-set]
Q4FZU2	Keratin, type II cytoskeletal 6A	Krt6a	40.6	28.6	60.6	74.1	32.1	37.1	70.5	87.3	89.7	NA	NA	NA	NA	1.906779661	0.024250644	0.931138142	up	NA	NA	NA	NA	2	Molecular Function:structural molecule activity (GO:0005198),Cellular Component:intermediate filament (GO:0005882)	type II keratin, basic	--	--	--	--	--	IPR001664 [Intermediate filament protein] ; IPR032444[Keratin type II head]
Q4G012	Protein FMC1 homolog	Fmc1	66.3	69.3	59.3	59.4	51.2	63	52.2	48.8	58.9	NA	NA	NA	NA	0.820420729	0.049695087	-0.285564152	down	NA	NA	NA	NA	--	--	--	--	--	--	--	--	--
Q4KLL7	Vacuolar protein sorting 4 homolog B	Vps4b	676.1	631.7	585.2	593.4	502.1	678.7	523.4	536.4	499.4	NA	NA	NA	NA	0.823666138	0.017264063	-0.279868415	down	NA	NA	NA	NA	1	Molecular Function:ATP binding (GO:0005524)	vacuolar protein-sorting-associated protein 4	--	ko04144 Endocytosis ko04217 Necroptosis	AAA+-type ATPase, SpoVK/Ycf46/Vps4 family	MDT	Cell wall/membrane/envelope biogenesis ; Cell cycle control, cell division, chromosome partitioning ; Signal transduction mechanisms ;	IPR003959 [ATPase, AAA-type, core] ; IPR007330[MIT] ; IPR015415[Vps4 oligomerisation, C-terminal]
Q4KM24	Peroxisomal biogenesis factor 11 beta	Pex11b	73	69	80.1	76.2	83.5	72.4	99	88.9	86.6	NA	NA	NA	NA	1.235929761	0.02510697	0.305596756	up	NA	NA	NA	NA	2	Cellular Component:integral component of peroxisomal membrane (GO:0005779),Biological Process:peroxisome fission (GO:0016559)	peroxin-11B	--	ko04146 Peroxisome	--	--	--	IPR008733 [Peroxisomal biogenesis factor 11]
Q4QR99	Queuine tRNA-ribosyltransferase catalytic subunit 1	Qtrt1	11.5	10.9	10	13.3	11.3	12.2	13.1	14.9	12.8	NA	NA	NA	NA	1.259259259	0.023670708	0.332575339	up	NA	NA	NA	NA	1	Biological Process:tRNA modification (GO:0006400)	queuine tRNA-ribosyltransferase	2.4.2.29	--	Queuine/archaeosine tRNA-ribosyltransferase	J	Translation, ribosomal structure and biogenesis ;	IPR002616 [tRNA-guanine(15) transglycosylase-like]
Q4V797	Interferon-gamma-inducible GTPase Ifgga1 protein	RGD1309362	111.7	114.5	115.5	74.9	98.9	91.8	76.3	80.3	86.1	NA	NA	NA	NA	0.710272169	0.000421275	-0.493556139	down	NA	NA	NA	NA	2	Molecular Function:GTP binding (GO:0005525),Cellular Component:membrane (GO:0016020)	--	--	--	Predicted GTPases	R	General function prediction only ;	IPR007743 [Immunity-related GTPases-like]
Q5FVI3	Leucine-rich repeat-containing protein 57	Lrrc57	25.4	24.3	19.3	29	28.2	19.8	31.6	29.2	27.5	NA	NA	NA	NA	1.279710145	0.044333339	0.355817076	up	NA	NA	NA	NA	1	Molecular Function:protein binding (GO:0005515)	--	--	--	Leucine-rich repeat (LRR) protein	K	Transcription ;	IPR001611 [Leucine-rich repeat]
Q5FVN2	Transmembrane protein 41B	Tmem41b	6.6	6.5	8.7	7	6.1	9.3	9.8	9.2	11.3	NA	NA	NA	NA	1.389908257	0.040769182	0.474989659	up	NA	NA	NA	NA	--	--	--	--	--	Pyruvate/2-oxoglutarate dehydrogenase complex, dihydrolipoamide dehydrogenase (E3) component or related enzyme	C	Energy production and conversion ;	IPR032816 [SNARE associated Golgi protein]
Q5FWT1	Protein FAM98A	Fam98a	387.5	425.6	419.8	465.4	484	424.6	547.2	618.1	485.9	NA	NA	NA	NA	1.339281369	0.025204002	0.421459088	up	NA	NA	NA	NA	--	--	--	--	--	--	--	--	IPR018797 [Uncharacterised protein family FAM98]
Q5FWT9	Suppressor of IKBKE 1	Sike1	21.3	17.2	20.5	21.5	23.5	19.8	25.7	25.7	25	NA	NA	NA	NA	1.294915254	0.010461563	0.372857684	up	NA	NA	NA	NA	--	--	suppressor of IKK-epsilon	--	ko04622 RIG-I-like receptor signaling pathway	--	--	--	IPR008555 [Suppressor of IKBKE 1]
Q5HZW3	Aspartate beta-hydroxylase domain-containing protein 2	Asphd2	81.2	86	94.6	92.2	101.3	71.7	108	106.5	104.7	NA	NA	NA	NA	1.219251337	0.009018376	0.285995554	up	NA	NA	NA	NA	1	Biological Process:peptidyl-amino acid modification (GO:0018193)	--	--	--	Aspartyl/asparaginyl beta-hydroxylase, cupin superfamily	O	Posttranslational modification, protein turnover, chaperones ;	IPR007803 [Aspartyl/asparaginy/proline hydroxylase]
Q5NDL0	EGF domain-specific O-linked N-acetylglucosamine transferase	Eogt	56.8	60.6	62.6	71.2	71.6	62.4	79.5	70.7	74	NA	NA	NA	NA	1.245555556	0.008744219	0.316789372	up	NA	NA	NA	NA	--	--	protein O-GlcNAc transferase	2.4.1.255	ko00514 Other types of O-glycan biosynthesis	Capsular polysaccharide biosynthesis protein	M	Cell wall/membrane/envelope biogenesis ;	IPR007657 [Glycosyltransferase 61]
Q5PPJ4	Deoxyhypusine hydroxylase	Dohh	140.5	145.3	158.5	165	162.7	164.6	191.7	194.2	184.9	NA	NA	NA	NA	1.284717533	0.002237022	0.361451193	up	NA	NA	NA	NA	--	--	deoxyhypusine monooxygenase	1.14.99.29	--	Predicted NTPase, NACHT family domain	T	Signal transduction mechanisms ;	--
Q5PQL7	Integral membrane protein 2C	Itm2c	219.8	240	237.1	285	279.2	235.2	295.5	360	321.8	NA	NA	NA	NA	1.402353279	0.009100478	0.487849837	up	NA	NA	NA	NA	--	--	integral membrane protein 2C	--	--	--	--	--	IPR007084 [BRICHOS domain]
Q5PQN2	Bifunctional apoptosis regulator	Bfar	92	88	91.6	111.6	101.5	109.4	118.8	112.7	98.7	NA	NA	NA	NA	1.215758468	0.032575253	0.281856641	up	NA	NA	NA	NA	1	Molecular Function:protein binding (GO:0005515)	bifunctional apoptosis regulator	--	--	--	--	--	IPR001660 [Sterile alpha motif domain]
Q5U2P2	Immunoglobulin superfamily member 11	Igsf11	29.4	31.4	28.9	32.5	30.6	42.2	35.9	37.3	37.1	NA	NA	NA	NA	1.229654404	0.001455557	0.298252901	up	NA	NA	NA	NA	--	--	immunoglobulin superfamily, member 11	--	--	--	--	--	IPR013106 [Immunoglobulin V-set domain]
Q5U2U9	CCR4-NOT transcription complex, subunit 8	Cnot8	11.4	10.5	10.8	13.5	13.4	19.3	16.3	15.3	14	NA	NA	NA	NA	1.394495413	0.00387869	0.479743189	up	NA	NA	NA	NA	2	Biological Process:nuclear-transcribed mRNA poly(A) tail shortening (GO:0000289),Molecular Function:poly(A)-specific ribonuclease activity (GO:0004535)	CCR4-NOT transcription complex subunit 7/8	--	ko03018 RNA degradation	--	--	--	IPR006941 [Ribonuclease CAF1]
Q5XFW6	WD repeat-containing protein 6	Wdr6	75.1	70.3	87.9	96.3	89.8	81	98.5	117.3	93.2	NA	NA	NA	NA	1.324474925	0.048674357	0.405420531	up	NA	NA	NA	NA	1	Molecular Function:protein binding (GO:0005515)	--	--	--	WD40 repeat	R	General function prediction only ;	IPR001680 [WD40 repeat]
Q5XID7	Armadillo repeat-containing X-linked protein 3	Armcx3	200.5	188.4	217.4	221.8	252.5	217.1	272	265.2	227.5	NA	NA	NA	NA	1.261256804	0.03107096	0.334862052	up	NA	NA	NA	NA	--	--	--	--	--	--	--	--	IPR006911 [Armadillo repeat-containing domain]
Q5XIE2	Transcription termination factor 2, mitochondrial	Mterf2	11.6	12.8	14.2	11.2	22.4	17.9	19.8	25.4	21.1	NA	NA	NA	NA	1.71761658	0.007558923	0.780408023	up	NA	NA	NA	NA	1	Molecular Function:double-stranded DNA binding (GO:0003690)	transcription termination factor, mitochondrial	--	--	--	--	--	IPR003690 [Transcription termination factor, mitochondrial/chloroplastic]
Q62762	Casein kinase I isoform gamma-2	Csnk1g2	22.4	28.2	25.2	25.8	27.6	19.8	31.4	28.9	31.3	NA	NA	NA	NA	1.208443272	0.047518788	0.27314975	up	NA	NA	NA	NA	4	Molecular Function:protein kinase activity (GO:0004672),Molecular Function:protein serine/threonine kinase activity (GO:0004674),Molecular Function:ATP binding (GO:0005524),Biological Process:protein phosphorylation (GO:0006468)	casein kinase 1, gamma	2.7.11.1	ko04340 Hedgehog signaling pathway	Adenylate cyclase, class 3	T	Signal transduction mechanisms ;	IPR000719 [Protein kinase domain] ; IPR022247[Casein kinase 1 gamma C-terminal]
Q62956	Receptor tyrosine-protein kinase erbB-4	Erbb4	84.8	95.6	110.9	114.5	136.9	91.7	122.6	128.5	120.3	NA	NA	NA	NA	1.274974253	0.028407994	0.350468114	up	NA	NA	NA	NA	6	Molecular Function:protein kinase activity (GO:0004672),Molecular Function:transmembrane receptor protein tyrosine kinase activity (GO:0004714),Molecular Function:ATP binding (GO:0005524),Biological Process:protein phosphorylation (GO:0006468),Biological Process:transmembrane receptor protein tyrosine kinase signaling pathway (GO:0007169),Cellular Component:membrane (GO:0016020)	receptor tyrosine-protein kinase erbB-4	2.7.10.1	ko04012 ErbB signaling pathway ko04020 Calcium signaling pathway ko05205 Proteoglycans in cancer	Ankyrin repeat	T	Signal transduction mechanisms ;	IPR000494 [Receptor L-domain] ; IPR001245[Serine-threonine/tyrosine-protein kinase catalytic domain] ; IPR006211[Furin-like cysteine-rich domain] ; IPR032778[Growth factor receptor domain 4]
Q63184	Interferon-induced, double-stranded RNA-activated protein kinase	Eif2ak2	461.2	449	373.7	315.5	282.6	406.8	274.6	309.6	314	NA	NA	NA	NA	0.699587195	0.012887743	-0.515424211	down	NA	NA	NA	NA	3	Molecular Function:protein kinase activity (GO:0004672),Molecular Function:ATP binding (GO:0005524),Biological Process:protein phosphorylation (GO:0006468)	eukaryotic translation initiation factor 2-alpha kinase 2	2.7.11.1	ko04141 Protein processing in endoplasmic reticulum ko04217 Necroptosis ko05160 Hepatitis C ko05162 Measles ko05164 Influenza A ko05165 Human papillomavirus infection ko05167 Kaposi's sarcoma-associated herpesvirus infection ko05168 Herpes simplex infection ko05169 Epstein-Barr virus infection ko05203 Viral carcinogenesis	Serine/threonine protein kinase	T	Signal transduction mechanisms ;	IPR000719 [Protein kinase domain] ; IPR014720[Double-stranded RNA-binding domain]
Q63663	Guanylate-binding protein 1	Gbp2	50.4	50.2	45.5	40.1	41.3	42.6	32.6	34.4	41.2	NA	NA	NA	NA	0.740588638	0.014661143	-0.433255679	down	NA	NA	NA	NA	2	Molecular Function:GTPase activity (GO:0003924),Molecular Function:GTP binding (GO:0005525)	guanylate-binding protein 2	--	ko04621 NOD-like receptor signaling pathway	--	--	--	IPR003191 [Guanylate-binding protein, C-terminal] ; IPR015894[Guanylate-binding protein, N-terminal]
Q64541	Sodium/potassium-transporting ATPase subunit alpha-4	Atp1a4	14.1	15	14.5	15.6	17.1	15.5	22.3	19.9	17.2	NA	NA	NA	NA	1.362385321	0.024434909	0.446134796	up	NA	NA	NA	NA	2	Molecular Function:nucleotide binding (GO:0000166),Molecular Function:metal ion binding (GO:0046872)	sodium/potassium-transporting ATPase subunit alpha	3.6.3.9	ko04022 cGMP-PKG signaling pathway ko04024 cAMP signaling pathway ko04260 Cardiac muscle contraction ko04261 Adrenergic signaling in cardiomyocytes ko04911 Insulin secretion ko04918 Thyroid hormone synthesis ko04919 Thyroid hormone signaling pathway ko04925 Aldosterone synthesis and secretion ko04960 Aldosterone-regulated sodium reabsorption ko04961 Endocrine and other factor-regulated calcium re…	Magnesium-transporting ATPase (P-type)	P	Inorganic ion transport and metabolism ;	IPR004014 [Cation-transporting P-type ATPase, N-terminal] ; IPR006068[Cation-transporting P-type ATPase, C-terminal] ; IPR008250[P-type ATPase, A domain]
Q64591	2,4-dienoyl-CoA reductase, mitochondrial	Decr1	659.7	730.7	617.6	521.4	513.8	697.9	522	531.8	593.2	NA	NA	NA	NA	0.820219124	0.039087083	-0.285918714	down	NA	NA	NA	NA	--	--	2,4-dienoyl-CoA reductase, mitochondrial	1.3.1.34	--	NAD(P)-dependent dehydrogenase, short-chain alcohol dehydrogenase family	IQR	Lipid transport and metabolism ; Secondary metabolites biosynthesis, transport and catabolism ; General function prediction only ;	--
Q68FS4	Cytosol aminopeptidase	Lap3	3047.2	3028.3	2674.7	2474	1722	3493	2290.6	2557.5	2090.4	NA	NA	NA	NA	0.792953304	0.029232021	-0.334692185	down	NA	NA	NA	NA	3	Molecular Function:aminopeptidase activity (GO:0004177),Cellular Component:intracellular (GO:0005622),Biological Process:proteolysis (GO:0006508)	--	--	ko00330 Arginine and proline metabolism ko00480 Glutathione metabolism ko01100 Metabolic pathways	Leucyl aminopeptidase	E	Amino acid transport and metabolism ;	IPR000819 [Peptidase M17, leucyl aminopeptidase, C-terminal] ; IPR008283[Peptidase M17, leucyl aminopeptidase, N-terminal]
Q6AYA7	RCG48018	Rfk	181.5	167.7	168.4	157.9	149.2	181.5	135	150.5	135	NA	NA	NA	NA	0.8124034	0.009107823	-0.299731817	down	NA	NA	NA	NA	2	Molecular Function:riboflavin kinase activity (GO:0008531),Biological Process:riboflavin biosynthetic process (GO:0009231)	riboflavin kinase	2.7.1.26	ko00740 Riboflavin metabolism ko01100 Metabolic pathways	FAD synthase	H	Coenzyme transport and metabolism ;	IPR015865 [Riboflavin kinase domain, bacterial/eukaryotic]
Q6AYB9	HMT1 hnRNP methyltransferase-like 1 (S. cerevisiae), isoform CRA_c	Prmt2	92.7	82.2	97.7	116.4	100.9	104.2	113.5	120.3	108.5	NA	NA	NA	NA	1.255685987	0.015198109	0.32847573	up	NA	NA	NA	NA	3	Molecular Function:protein binding (GO:0005515),Biological Process:protein methylation (GO:0006479),Molecular Function:methyltransferase activity (GO:0008168)	type I protein arginine methyltransferase	2.1.1.319	--	Predicted RNA methylase	R	General function prediction only ;	IPR001452 [SH3 domain] ; IPR025799[Protein arginine N-methyltransferase]
Q6AYG2	DnaJ (Hsp40) homolog, subfamily C, member 28	Dnajc28	12.8	14.4	18.6	14.7	23.3	18.2	20.6	19.9	23.1	NA	NA	NA	NA	1.388646288	0.040287165	0.473679167	up	NA	NA	NA	NA	--	--	DnaJ homolog subfamily C member 28	--	--	DnaJ-class molecular chaperone with C-terminal Zn finger domain	O	Posttranslational modification, protein turnover, chaperones ;	IPR001623 [DnaJ domain] ; IPR018961[DnaJ homologue, subfamily C, member 28, conserved domain]
Q6AYS2	Sidoreflexin	Sfxn1	60.2	65.3	72.8	83	80.5	66.4	93.5	85	88.3	NA	NA	NA	NA	1.345436208	0.006655376	0.428073989	up	NA	NA	NA	NA	4	Biological Process:ion transport (GO:0006811),Molecular Function:ion transmembrane transporter activity (GO:0015075),Cellular Component:membrane (GO:0016020),Biological Process:transmembrane transport (GO:0055085)	--	--	--	--	--	--	IPR004686 [Tricarboxylate/iron carrier]
Q6AZ42	Gap junction protein	Gjb6	412.1	446	274.7	202.4	116.6	337.9	95.2	240.6	175.4	NA	NA	NA	NA	0.451271186	0.036751493	-1.147933429	down	NA	NA	NA	NA	--	--	gap junction beta-6 protein	--	--	--	--	--	IPR013092 [Connexin, N-terminal]
Q6J2U6	E3 ubiquitin-protein ligase RNF114	Rnf114	354.2	348.3	308.3	283.9	248	335.6	270.6	276.1	279.7	NA	NA	NA	NA	0.817570241	0.013770191	-0.29058541	down	NA	NA	NA	NA	--	--	RING finger protein 114	2.3.2.27	--	--	--	--	IPR008598 [Drought induced 19 protein type, zinc-binding domain] ; IPR027370[RING-type zinc-finger, LisH dimerisation motif]
Q6TXJ1	LRRGT00008		10.9	12.3	14.1	15.4	13.3	15.9	20.2	18.7	17.3	NA	NA	NA	NA	1.506702413	0.007252272	0.5913945	up	1.260089686	0.028679411	0.33352642	up	--	--	--	--	--	Exonuclease III	L	Replication, recombination and repair ;	IPR000477 [Reverse transcriptase domain] ; IPR004244[Transposase, L1] ; IPR005135[Endonuclease/exonuclease/phosphatase]
Q78PB6	Nuclear distribution protein nudE-like 1	Ndel1	524	453.7	532.4	617.7	628.9	523.3	728.9	622.6	604.6	NA	NA	NA	NA	1.295344679	0.032165842	0.373336037	up	NA	NA	NA	NA	--	--	nuclear distribution protein NudE-like 1	--	--	--	--	--	IPR006964 [NUDE domain]
Q80WF4	Transmembrane protein 132A	Tmem132a	343	361.2	435.9	456.8	512.3	350.1	483.9	456.2	491.7	NA	NA	NA	NA	1.25585475	0.032934622	0.328669614	up	NA	NA	NA	NA	--	--	transmembrane protein 132	--	--	--	--	--	IPR031435 [Transmembrane protein TMEM132, N-terminal] ; IPR031436[Transmembrane protein TMEM132, C-terminal] ; IPR031437[Transmembrane protein family 132, middle domain]
Q812E9	Neuronal membrane glycoprotein M6-a	Gpm6a	914.6	1086.4	1557.2	2382.6	2612.6	775.9	1991.8	1686.5	1735.3	NA	NA	NA	NA	1.521443426	0.044652255	0.605440689	up	NA	NA	NA	NA	1	Cellular Component:integral component of membrane (GO:0016021)	--	--	--	--	--	--	IPR001614 [Myelin proteolipid protein PLP]
Q8M7G4	Cytochrome c oxidase subunit 3		30.5	39.3	25.5	47.7	37.8	45.4	52.5	52.4	49.3	NA	NA	NA	NA	1.618048269	0.009238376	0.694254646	up	NA	NA	NA	NA	2	Molecular Function:heme-copper terminal oxidase activity (GO:0015002),Cellular Component:membrane (GO:0016020)	cytochrome c oxidase subunit 3	--	ko00190 Oxidative phosphorylation ko01100 Metabolic pathways ko04260 Cardiac muscle contraction ko04932 Non-alcoholic fatty liver disease (NAFLD) ko05010 Alzheimer's disease ko05012 Parkinson's disease ko05016 Huntington's disease	Heme/copper-type cytochrome/quinol oxidase, subunit 3	C	Energy production and conversion ;	IPR000298 [Cytochrome c oxidase-like subunit III]
Q99MB4	COBW domain-containing protein 1	Cbwd1	75.3	74.5	87.8	80.7	93	98.2	95.2	104.8	101.5	NA	NA	NA	NA	1.268939394	0.014379311	0.343623166	up	NA	NA	NA	NA	--	--	--	--	--	GTPase, G3E family	R	General function prediction only ;	IPR003495 [CobW/HypB/UreG, nucleotide-binding domain] ; IPR011629[Cobalamin (vitamin B12) biosynthesis CobW-like, C-terminal]
Q99MC0	Protein phosphatase 1 regulatory subunit 14A	Ppp1r14a	260.3	246.4	203.6	169.5	114.8	262.4	180.5	182.4	157.2	NA	NA	NA	NA	0.73222582	0.028392579	-0.449639447	down	NA	NA	NA	NA	2	Cellular Component:cytoplasm (GO:0005737),Biological Process:regulation of phosphorylation (GO:0042325)	protein phosphatase 1 regulatory subunit 14A	--	ko04270 Vascular smooth muscle contraction	--	--	--	IPR008025 [PKC-activated phosphatase-1 inhibitor]
Q9EQS4	Cystathionase (Cystathionine gamma-lyase)	LOC103691744	150.2	139.5	162.7	219.1	209	158.1	199.2	219.4	205.8	NA	NA	NA	NA	1.380194518	0.003064906	0.464871608	up	NA	NA	NA	NA	1	Molecular Function:pyridoxal phosphate binding (GO:0030170)	cystathionine gamma-lyase	4.4.1.1	ko00260 Glycine, serine and threonine metabolism ko00270 Cysteine and methionine metabolism ko00450 Selenocompound metabolism ko01100 Metabolic pathways ko01230 Biosynthesis of amino acids	Cystathionine beta-lyase/cystathionine gamma-synthase	E	Amino acid transport and metabolism ;	IPR000277 [Cys/Met metabolism, pyridoxal phosphate-dependent enzyme]
Q9JKA8	Potassium/sodium hyperpolarization-activated cyclic nucleotide-gated channel 3	Hcn3	136.6	121.3	145.3	164.8	150.9	147.3	162.8	194	167	NA	NA	NA	NA	1.299107143	0.028806826	0.377520421	up	NA	NA	NA	NA	4	Molecular Function:ion channel activity (GO:0005216),Biological Process:ion transport (GO:0006811),Cellular Component:membrane (GO:0016020),Biological Process:transmembrane transport (GO:0055085)	hyperpolarization activated cyclic nucleotide-gated potassium channel 3	--	--	Signal-transduction protein containing cAMP-binding, CBS, and nucleotidyltransferase domains	T	Signal transduction mechanisms ;	IPR000595 [Cyclic nucleotide-binding domain] ; IPR005821[Ion transport domain] ; IPR013621[Ion transport N-terminal]
Q9JKB8	Pre-mRNA-splicing factor 18	Prpf18	6	4.8	5.9	5.7	6	6.5	7	7.6	7.6	NA	NA	NA	NA	1.329341317	0.013361825	0.410711574	up	1.21978022	0.012266345	0.286621226	up	2	Cellular Component:spliceosomal complex (GO:0005681),Biological Process:RNA splicing (GO:0008380)	pre-mRNA-splicing factor 18	--	ko03040 Spliceosome	--	--	--	IPR004098 [Prp18] ; IPR014906[Pre-mRNA processing factor 4 (PRP4)-like]
Q9R066	Coxsackievirus and adenovirus receptor homolog	Cxadr	302.5	267.4	338.1	451	471	305.1	415.6	408.5	377.4	NA	NA	NA	NA	1.323237885	0.014191392	0.404072446	up	NA	NA	NA	NA	--	--	coxsackievirus and adenovirus receptor	--	ko05416 Viral myocarditis	--	--	--	IPR013106 [Immunoglobulin V-set domain] ; IPR013151[Immunoglobulin]
Q9WTV1	Chitinase-3-like protein 1	Chi3l1	24.8	24.7	28.2	30.8	25.5	31.9	30.1	31.7	34.1	NA	NA	NA	NA	1.234234234	0.020660289	0.303616217	up	NA	NA	NA	NA	1	Biological Process:carbohydrate metabolic process (GO:0005975)	chitinase-3-like protein 1/2	--	--	Chitinase, GH18 family	G	Carbohydrate transport and metabolism ;	IPR001223 [Glycoside hydrolase family 18, catalytic domain]
Q9Z0J8	Neuronal growth regulator 1	Negr1	645.1	711.2	860.9	1112.8	1309.1	512.4	975	908.3	921.4	NA	NA	NA	NA	1.264973841	0.043150446	0.339107551	up	NA	NA	NA	NA	--	--	neuronal growth regulator 1	--	ko04514 Cell adhesion molecules (CAMs)	--	--	--	IPR013098 [Immunoglobulin I-set]
Z4YNN0	ERC protein 2	Erc2	52.6	54.7	68.1	67.2	65.1	72.4	78.8	73.2	77	NA	NA	NA	NA	1.305587229	0.025250515	0.384698851	up	NA	NA	NA	NA	1	Cellular Component:presynaptic active zone (GO:0048786)	ELKS/RAB6-interacting/CAST family member 2	--	--	--	--	--	IPR019323 [Active zone protein ELKS]
A0A0G2JSM4	BET1-like protein	Bet1l	12.4	11.5	12.3	12.5	13.8	15.4	11.6	10.5	8.9	NA	NA	NA	NA	NA	NA	NA	NA	0.743405276	0.035976197	-0.427779168	down	--	--	blocked early in transport 1	--	ko04130 SNARE interactions in vesicular transport	--	--	--	--
A0A0G2K472	Cytoplasmic FMR1-interacting protein	Cyfip1	47.2	43.4	63.1	58.2	60.2	49.3	75.3	66.6	65.7	NA	NA	NA	NA	NA	NA	NA	NA	1.237924866	0.042779042	0.307923755	up	--	--	cytoplasmic FMR1 interacting protein	--	ko03013 RNA transport ko04810 Regulation of actin cytoskeleton	--	--	--	IPR008081 [Cytoplasmic FMR1-interacting] ; IPR009828[Protein of unknown function DUF1394]
A0A0U1RS13	SH3 and multiple ankyrin repeat domains protein 3 (Fragment)	Shank3	7.9	7.9	11.6	10.3	13.1	11.8	8.3	9.3	9.7	NA	NA	NA	NA	NA	NA	NA	NA	0.775568182	0.044369334	-0.366674478	down	--	--	SH3 and multiple ankyrin repeat domains protein	--	ko04724 Glutamatergic synapse	Chromosome segregation ATPase	D	Cell cycle control, cell division, chromosome partitioning ;	IPR011511 [Variant SH3 domain] ; IPR020683[Ankyrin repeat-containing domain] ; IPR032425[Talin, N-terminal F0 domain]
B0BMY5	Chchd5 protein	Chchd5	22.3	23.8	22.9	24.4	28.1	28.2	20.6	21	22.9	NA	NA	NA	NA	NA	NA	NA	NA	0.799256506	0.019838646	-0.323269513	down	--	--	--	--	--	--	--	--	IPR031731 [IMS import disulfide relay-system, CHCH-CHCH-like Cx9C]
B0BN62	AP complex subunit sigma	Ap4s1	26.3	26.7	32.7	34.9	37.2	32.9	23.7	26.4	29.8	NA	NA	NA	NA	NA	NA	NA	NA	0.760952381	0.017891213	-0.39412192	down	--	--	AP-4 complex subunit sigma-1	--	ko04142 Lysosome	--	--	--	IPR022775 [AP complex, mu/sigma subunit]
D3ZHD7	Regulatory factor X, 5 (Influences HLA class II expression) (Predicted)	Rfx5	21.1	16.4	15.2	12.8	13.7	15.4	16.5	16.1	17.8	NA	NA	NA	NA	NA	NA	NA	NA	1.202863962	0.036814176	0.26647349	up	1	Molecular Function:DNA binding (GO:0003677)	regulatory factor X 5	--	ko04612 Antigen processing and presentation ko05152 Tuberculosis ko05340 Primary immunodeficiency	--	--	--	IPR003150 [DNA-binding RFX-type winged-helix domain] ; IPR029298[RFX5, C-terminal]
D3ZHV1	RCG35421, isoform CRA_b	Tnip1	30	26.7	28.1	30.3	25.3	27.5	30.9	35.2	34.7	NA	NA	NA	NA	NA	NA	NA	NA	1.21299639	0.040996373	0.278575257	up	--	--	--	--	--	--	--	--	--
D3ZQW3	Similar to 6430573F11Rik protein (Predicted), isoform CRA_d	Trmt9b	29	27.6	21.6	23.9	28	29	31.8	31	34.3	NA	NA	NA	NA	NA	NA	NA	NA	1.200247219	0.043285091	0.263331593	up	2	Biological Process:metabolic process (GO:0008152),Molecular Function:methyltransferase activity (GO:0008168)	--	--	--	Ubiquinone/menaquinone biosynthesis C-methylase UbiE	H	Coenzyme transport and metabolism ;	IPR013216 [Methyltransferase type 11]
D4A3C3	SH3 and cysteine rich domain 2 (Predicted), isoform CRA_b	Stac2	27.5	23.6	30.9	21	23.7	26.2	29.3	27.7	31.4	NA	NA	NA	NA	NA	NA	NA	NA	1.246826516	0.034100975	0.318260742	up	1	Molecular Function:protein binding (GO:0005515)	--	--	--	--	--	--	IPR001452 [SH3 domain]
D4A4W7	Mitochondria-localized glutamic acid-rich protein	Mgarp	43	43.2	85.9	58.7	30.1	45.5	96.2	82.7	107.7	NA	NA	NA	NA	NA	NA	NA	NA	2.134028295	0.009845062	1.093579305	up	--	--	--	--	--	--	--	--	IPR032773 [Protein MGARP, N-terminal]
D4A626	Calmin	Clmn	1003.4	1198.5	843.5	905.7	741.6	902.4	1018.1	1102.6	1274.6	NA	NA	NA	NA	NA	NA	NA	NA	1.33164686	0.038612639	0.413211545	up	1	Molecular Function:protein binding (GO:0005515)	--	--	--	--	--	--	IPR001715 [Calponin homology domain]
F6PUQ7	60S ribosomal export protein NMD3	Nmd3	21.8	17.8	16.8	20.7	19.4	15.5	24.7	25.1	21.8	NA	NA	NA	NA	NA	NA	NA	NA	1.287769784	0.046783273	0.364874705	up	--	--	nonsense-mediated mRNA decay protein 3	--	ko03008 Ribosome biogenesis in eukaryotes ko03013 RNA transport	NMD protein affecting ribosome stability and mRNA decay	J	Translation, ribosomal structure and biogenesis ;	IPR007064 [NMD3]
G3V8U3	D4, zinc and double PHD fingers family 2 (Predicted)	Dpf2	64.9	53.2	62.1	56.5	59.9	60.4	78.1	68.4	69.2	NA	NA	NA	NA	NA	NA	NA	NA	1.220022624	0.017830718	0.286907902	up	1	Molecular Function:protein binding (GO:0005515)	zinc finger protein ubi-d4	--	--	--	--	--	IPR019787 [Zinc finger, PHD-finger] ; IPR025750[Requiem/DPF N-terminal domain]
G3V9T4	Transmembrane protein 38a (Predicted), isoform CRA_b	Tmem38a	61.3	77.4	58	55.8	59.6	55.1	65.8	84.2	81	NA	NA	NA	NA	NA	NA	NA	NA	1.35483871	0.026053206	0.438121112	up	3	Molecular Function:cation channel activity (GO:0005261),Biological Process:monovalent inorganic cation transport (GO:0015672),Cellular Component:membrane (GO:0016020)	--	--	--	--	--	--	IPR007866 [TRIC channel]
M0R6D6	ADF-H domain-containing protein		10.8	9.1	8.9	4.5	5.4	9.2	10.9	12.8	15.6	NA	NA	NA	NA	NA	NA	NA	NA	2.057591623	0.027449822	1.040956674	up	2	Molecular Function:actin binding (GO:0003779),Cellular Component:intracellular (GO:0005622)	cofilin	--	ko04360 Axon guidance ko04666 Fc gamma R-mediated phagocytosis ko04810 Regulation of actin cytoskeleton ko05133 Pertussis	--	--	--	IPR002108 [Actin-depolymerising factor homology domain]
M0RAD5	ATP-dependent Clp protease proteolytic subunit	Clpp	755.4	690.4	801.2	681.4	591.1	635.1	708.7	813.2	835.2	NA	NA	NA	NA	NA	NA	NA	NA	1.235636402	0.033126476	0.305254278	up	--	--	ATP-dependent Clp protease, protease subunit	3.4.21.92		ATP-dependent protease ClpP, protease subunit	O	Posttranslational modification, protein turnover, chaperones ;	IPR023562 [Clp protease proteolytic subunit /Translocation-enhancing protein TepA]
P14659	Heat shock-related 70 kDa protein 2	Hspa2	1187.3	1049.1	927.8	1144.4	1295.9	1463.4	973.7	1008.3	801.2	NA	NA	NA	NA	NA	NA	NA	NA	0.712964623	0.029138983	-0.488097602	down	--	--	heat shock 70kDa protein 1/2/6/8	--	ko03040 Spliceosome ko04010 MAPK signaling pathway ko04141 Protein processing in endoplasmic reticulum ko04144 Endocytosis ko04213 Longevity regulating pathway - multiple species ko04612 Antigen processing and presentation ko04915 Estrogen signaling pathway ko05134 Legionellosis ko05145 Toxoplasmosis ko05162 Measles ko05164 Influenza A ko05169 Epstein-Barr virus infection	Molecular chaperone DnaK (HSP70)	O	Posttranslational modification, protein turnover, chaperones ;	IPR013126 [Heat shock protein 70 family]
P37361	Metallothionein-3	Mt3	150	100.8	165.7	184.6	175.3	129	112.5	118.1	97.6	NA	NA	NA	NA	NA	NA	NA	NA	0.671302925	0.042594433	-0.574964166	down	1	Molecular Function:metal ion binding (GO:0046872)	metallothionein 3	--	--	--	--	--	IPR003019 [Metallothionein]
P55314	Complement component C8 beta chain	C8b	24.9	18.9	22.5	21.6	19.5	20.5	22.7	27.5	27.8	NA	NA	NA	NA	NA	NA	NA	NA	1.266233766	0.036012099	0.340543773	up	1	Molecular Function:protein binding (GO:0005515)	complement component 8 subunit beta	--	ko04610 Complement and coagulation cascades ko05020 Prion diseases ko05146 Amoebiasis ko05322 Systemic lupus erythematosus	--	--	--	IPR000884 [Thrombospondin type-1 (TSP1) repeat] ; IPR002172[Low-density lipoprotein (LDL) receptor class A repeat] ; IPR020864[Membrane attack complex component/perforin (MACPF) domain]
P62489	DNA-directed RNA polymerase II subunit RPB7	Polr2g	71.6	86.5	63.7	61.9	63.9	75.3	84.8	87.1	106.3	NA	NA	NA	NA	NA	NA	NA	NA	1.383391348	0.032412344	0.468209338	up	2	Molecular Function:nucleic acid binding (GO:0003676),Molecular Function:DNA-directed 5'-3' RNA polymerase activity (GO:0003899)	DNA-directed RNA polymerase II subunit RPB7	--	ko00230 Purine metabolism ko00240 Pyrimidine metabolism ko01100 Metabolic pathways ko03020 RNA polymerase ko05016 Huntington's disease ko05169 Epstein-Barr virus infection	DNA-directed RNA polymerase, subunit E'/Rpb7	K	Transcription ;	IPR003029 [S1 domain] ; IPR005576[RNA polymerase Rpb7, N-terminal]
Q4V8I4	Differentially expressed in FDCP 8 homolog	Def8	80.4	81.4	86.1	89.6	85.8	94.1	102.6	146	135.1	NA	NA	NA	NA	NA	NA	NA	NA	1.423747681	0.045376478	0.509693492	up	1	Biological Process:intracellular signal transduction (GO:0035556)	--	--	--	--	--	--	IPR002219 [Protein kinase C-like, phorbol ester/diacylglycerol-binding domain] ; IPR025258[Putative zinc-RING and/or ribbon]
Q5FVM2	Proteaseome (Prosome, macropain) 28 subunit, 3	Psme3	0	2.9	3.3	2.3	1.1	1.3	2.9	2.6	3.1	NA	NA	NA	NA	NA	NA	NA	NA	1.829787234	0.031041434	0.871675903	up	1	Cellular Component:proteasome activator complex (GO:0008537)	proteasome activator subunit 3 (PA28 gamma)	--	ko03050 Proteasome ko04612 Antigen processing and presentation ko05160 Hepatitis C	--	--	--	IPR003185 [Proteasome activator pa28, N-terminal domain] ; IPR003186[Proteasome activator pa28, C-terminal domain]
Q5XIP1	Protein pelota homolog	Pelo	366.5	358.6	297.6	318.2	329.2	357.2	247	294.3	295	NA	NA	NA	NA	NA	NA	NA	NA	0.832470635	0.046332108	-0.264528712	down	--	--	protein pelota	--	ko03015 mRNA surveillance pathway	Stalled ribosome rescue protein Dom34, pelota family	J	Translation, ribosomal structure and biogenesis ;	IPR005140 [eRF1 domain 1/Pelota-like] ; IPR005141[eRF1 domain 2] ; IPR005142[eRF1 domain 3]
Q62901	Arginine-glutamic acid dipeptide repeats protein	Rere	14.5	18.1	11.5	11.4	9.6	12.2	14	12.7	14.2	NA	NA	NA	NA	NA	NA	NA	NA	1.231927711	0.046492176	0.300917602	up	3	Molecular Function:chromatin binding (GO:0003682),Molecular Function:zinc ion binding (GO:0008270),Molecular Function:sequence-specific DNA binding (GO:0043565)	arginine-glutamic acid dipeptide repeats protein	--		--	--	--	IPR000679 [Zinc finger, GATA-type] ; IPR000949[ELM2 domain] ; IPR001025[Bromo adjacent homology (BAH) domain] ; IPR002951[Atrophin-like]
Q68FT3	Pyridine nucleotide-disulfide oxidoreductase domain-containing protein 2	Pyroxd2	336	403.1	312.4	309.7	329.5	270.8	342.9	378.5	376.8	NA	NA	NA	NA	NA	NA	NA	NA	1.206813187	0.03918841	0.271202366	up	2	Molecular Function:oxidoreductase activity (GO:0016491),Biological Process:oxidation-reduction process (GO:0055114)	--	--	--	Phytoene dehydrogenase-related protein	Q	Secondary metabolites biosynthesis, transport and catabolism ;	IPR002937 [Amine oxidase]
Q712U5	cAMP-regulated phosphoprotein 19	Arpp19	123.5	90.5	175.6	168.8	138.4	180.3	119.6	119.9	95.5	NA	NA	NA	NA	NA	NA	NA	NA	0.687179487	0.026903194	-0.541241123	down	--	--	--	--	--	--	--	--	IPR006760 [Endosulphine]
Q80W57	Broad substrate specificity ATP-binding cassette transporter ABCG2	Abcg2	40	33.1	35	29.7	30.4	31.5	39.8	37.7	36.4	NA	NA	NA	NA	NA	NA	NA	NA	1.243449782	0.002679194	0.314348244	up	3	Molecular Function:ATP binding (GO:0005524),Cellular Component:membrane (GO:0016020),Molecular Function:ATPase activity (GO:0016887)	ATP-binding cassette, subfamily G (WHITE), member 2	--	ko01523 Antifolate resistance ko02010 ABC transporters ko04976 Bile secretion	Forkhead associated (FHA) domain, binds pSer, pThr, pTyr	T	Signal transduction mechanisms ;	IPR003439 [ABC transporter-like] ; IPR013525[ABC-2 type transporter]
Q80ZF4	Mitogen-activated protein kinase-activated protein kinase-2	Mapkapk2	27.3	25.8	28.1	21.1	22.1	27.6	33.9	31.4	30.8	NA	NA	NA	NA	NA	NA	NA	NA	1.357344633	0.019479796	0.440787071	up	3	Molecular Function:protein kinase activity (GO:0004672),Molecular Function:ATP binding (GO:0005524),Biological Process:protein phosphorylation (GO:0006468)	mitogen-activated protein kinase-activated protein kinase 2	2.7.11.1	ko04010 MAPK signaling pathway ko04218 Cellular senescence ko04370 VEGF signaling pathway ko04722 Neurotrophin signaling pathway ko05167 Kaposi's sarcoma-associated herpesvirus infection ko05203 Viral carcinogenesis	Serine/threonine protein kinase	T	Signal transduction mechanisms ;	IPR000719 [Protein kinase domain]
Q9JIT3	Transducin-like enhancer protein 3	Tle3	42	46.3	36.7	33.5	35.9	40.7	42.1	56.8	59.1	NA	NA	NA	NA	NA	NA	NA	NA	1.435059037	0.04949175	0.52111009	up	1	Molecular Function:protein binding (GO:0005515)	--	--	--	Uncharacterized protein, contains caspase domain	R	General function prediction only ;	IPR001680 [WD40 repeat] ; IPR005617[Groucho/TLE, N-terminal Q-rich domain]
Q9QWG5	Type II inositol 3,4-bisphosphate 4-phosphatase	Inpp4b	90.2	113.2	98.8	109.6	89.4	97	117.2	123.7	120.9	NA	NA	NA	NA	NA	NA	NA	NA	1.222297297	0.023866611	0.289595232	up	--	--	inositol polyphosphate-4-phosphatase	3.1.3.66	ko00562 Inositol phosphate metabolism ko01100 Metabolic pathways ko04070 Phosphatidylinositol signaling system	--	--	--	--
R9PXV5	Retinoblastoma-associated protein	Rb1	12	16.7	12.3	15.1	15.3	14.4	10.8	9	13.5	NA	NA	NA	NA	NA	NA	NA	NA	0.743303571	0.045485819	-0.427976555	down	2	Cellular Component:nucleus (GO:0005634),Biological Process:regulation of cell cycle (GO:0051726)	retinoblastoma-associated protein	--	ko01522 Endocrine resistance ko04110 Cell cycle ko04218 Cellular senescence ko05161 Hepatitis B ko05165 Human papillomavirus infection ko05166 HTLV-I infection ko05167 Kaposi's sarcoma-associated herpesvirus infection ko05169 Epstein-Barr virus infection ko05200 Pathways in cancer ko05203 Viral carcinogenesis ko05212 Pancreatic cancer ko05214 Glioma ko05215 Prostate cancer ko05218 Melanoma ko0521…	--	--	--	IPR002719 [Retinoblastoma-associated protein, B-box] ; IPR002720[Retinoblastoma-associated protein, A-box] ; IPR015030[Retinoblastoma-associated protein, C-terminal] ; IPR024599[Retinoblastoma-associated protein, N-terminal]
