# Supplementary material for: Proteomic analysis of Biliverdin protected cerebral ischemia–reperfusion injury in rats
Source: Sci Rep. 2023 Nov 22;13:20525. doi: 10.1038/s41598-023-47119-3 (PMC10665369; doi:10.1038/s41598-023-47119-3)
Supplement: Supplementary file 2 — Supplementary Information 2. [file 41598_2023_47119_MOESM2_ESM.xls]

Protein	Description	Gene	Sham_2	Sham_1	CIR_1	Sham_3	CIR_3	CIR_2	BV_2	BV_1	BV_3
Q6IRK8	Spectrin alpha chain, non-erythrocytic 1	Sptan1	555.3	557.6	540.7	543.4	554.6	546.7	608.6	551.3	569.8
M0R9X8	Cytoplasmic dynein 1 heavy chain 1	Dync1h1	33648.4	31938	33942.6	35957.8	35092.6	33956.8	34063.2	35660.3	30689.1
A0A0G2K1Y8	Spectrin alpha chain, non-erythrocytic 1	Sptan1	3604.7	4071.6	4185.5	4709.6	5172.5	3213.8	4474.2	4550.9	4369
A0A0G2K8W9	Spectrin beta chain	Sptbn1	28049.4	27951.1	31783.2	32439.1	32664.4	27360.6	31982.6	32851.1	28422.5
F7F9U6	Plectin	Plec	26419.4	23013.8	23838.3	23297.4	24438.8	27833.1	23350.1	23998.9	20447.1
A0A0G2K9T4	Microtubule-actin cross-linking factor 1	Macf1	85.5	83.3	127.1	136.1	142.4	98.4	152.3	120.8	111.9
A0A0G2JWA8	Microtubule-actin cross-linking factor 1	Macf1	336.3	328.9	384.5	368.4	424.2	300	384.7	376.8	338.1
F1MA36	Spectrin beta chain	Sptbn2	12839.9	15884	14256.8	16785.7	20253.4	10167.6	17354.9	12710.1	18045
F1M779	Clathrin heavy chain	Cltc	19458.2	18786.7	23116	23774.8	26710.2	17957.5	23879.6	22498.2	21413.7
A0A0G2K6R9	Ankyrin 2	Ank2	9508.3	10000.9	11840.2	11228.7	12082.9	9085.5	11726.8	11283.5	10839.8
A0A5P8DHN0	Nesprin 1 long isoform	Syne1	10500.2	12087.1	7192.4	7338.4	7413	9195.5	7392.8	7248.4	11355.7
G3V984	Protein bassoon	Bsn	255.5	295.5	340.1	368.9	464.3	206.2	464	299	376.7
F1LNK0	Microtubule-associated protein	Map2	298.4	228.3	324.3	298	390.1	304.3	414.4	339.7	177.6
A0A0U1RRX4	Microtubule-associated protein	Map2	752.2	627.9	1540.5	1649.9	2143.3	802.7	1771.3	1130.4	841.6
D3ZC56	Dystonin	Dst	9489.2	9910.6	8044.5	8385.1	8014.7	9607.2	7992	8723.4	9196.6
P34926	Microtubule-associated protein 1A	Map1a	116.8	91.3	127	149.8	160.8	151.1	188.8	144.5	130
G3V7U2	Microtubule-associated protein 1 A, isoform CRA_c	Map1a	100.1	153.4	115.5	134.6	28.7	35.6	28.2	30.9	79.1
P06687	Sodium/potassium-transporting ATPase subunit alpha-3	Atp1a3	12951	12417.8	13334.4	13977	12974	13105.2	13329.4	13543.4	11333.7
P15205	Microtubule-associated protein 1B	Map1b	16890.1	14907	16906.6	17209	15523.4	18297.1	16612.4	16672.7	13815.7
P06686	Sodium/potassium-transporting ATPase subunit alpha-2	Atp1a2	18916	19166.6	13052.4	13381	10796.3	18613.5	12022.8	13699.8	13683.5
F1LQX8	Inositol 1,4,5-trisphosphate receptor type 1	Itpr1	12972	22856.2	4231.1	4588	3985.8	9242.5	4114.6	4012.9	19304.1
P63018	Heat shock cognate 71 kDa protein	Hspa8	16035.3	16247.5	16716.9	16647.6	17285.7	16736.9	15668.3	15959.7	15794.5
P06685	Sodium/potassium-transporting ATPase subunit alpha-1	Atp1a1	8017.2	9684.4	6601.1	7008.1	8437.4	6985	7630.8	7270.6	10577
Q9JKS6	Protein piccolo	Pclo	918.9	1098	1171.5	1186.1	1348.1	812.7	1343.7	1048.1	1217.2
P12785	Fatty acid synthase	Fasn	13232.5	11352.5	11112.9	9842.8	9301.5	14844	10336.7	11192.8	9087.4
A0A140UHX6	Spectrin beta chain	Sptb	8396.8	9215.5	5599.1	5563.5	5458.4	8786.7	5372.4	4962.4	9731.2
A0A0G2K4Y7	Unconventional myosin-Va	Myo5a	9251.2	9499.5	10811.7	11426.4	12054.1	8772.4	11083.8	11249.6	10565.4
G3V9Y1	Myosin, heavy polypeptide 10, non-muscle, isoform CRA_b	Myh10	6827	7777	7183	7099.5	8004.3	6460.3	7145.6	7202.6	8063.3
P85108	Tubulin beta-2A chain	Tubb2a	503.1	444.5	950.4	798.6	1077.9	556.1	1061.4	877.1	546.3
P10719	ATP synthase subunit beta, mitochondrial	Atp5f1b	13972.8	15232.5	13774.5	13544.3	13731.3	13571.6	13562.4	13436.7	13938.9
D3ZA84	Talin 2	Tln2	4528.1	4048.6	5215.3	4934.6	5123.6	4704.3	5296.4	5045.8	4553.8
P11980	Pyruvate kinase PKM	Pkm	6355.1	6868.8	6229.5	6590.3	6151.3	6170.8	6367	6561.3	6206.8
P69897	Tubulin beta-5 chain	Tubb5	3506.1	3404.6	5162.8	5393.9	5678.6	3833.8	5671.7	5371.2	4215.5
Q3KRE8	Tubulin beta-2B chain	Tubb2b	469.9	384.5	687.1	563.1	642.8	530.6	692.7	619.3	436.8
P02770	Albumin	Alb	2745.9	818.1	1253.8	1169.7	278.2	2425.7	535	1280.3	1091.6
A0A0G2JSH5	Serum albumin	Alb	244	2519.4	3300.8	205.5	1513.1	235.4	253.9	231.6	268.4
F1M3W5	Dmx-like 2	Dmxl2	5377.1	5163.2	7004.4	6935.5	7857.5	5018.8	7847.7	7039.5	6077.1
P11507	Sarcoplasmic/endoplasmic reticulum calcium ATPase 2	Atp2a2	5715.3	6831.8	5574.2	5967.1	6483.8	4901.3	6047.8	5835.5	7160.6
G3V6P7	Myosin, heavy polypeptide 9, non-muscle	Myh9	4976	4020	4208	3977.2	3864.6	5099.4	3644.3	4045.8	4416.9
Q6P9T8	Tubulin beta-4B chain	Tubb4b	611.6	587.3	768.4	738.1	824.2	586.2	838.3	788.4	601.9
P47942	Dihydropyrimidinase-related protein 2	Dpysl2	10751.8	10566.2	12951.3	13251.3	12738.6	11171.9	13285	12911.5	10782.7
Q5XIF6	Tubulin alpha-4A chain	Tuba4a	6372.7	6304.1	7844	8964.1	10230	6040.2	9094.2	8290.6	7276.4
B4F7C2	Tubulin beta chain	Tubb4a	5393.3	6629.6	4233.5	4797.3	4462.2	5391.4	4335.6	4802.5	5188
P61765	Syntaxin-binding protein 1	Stxbp1	18835.1	20497.7	22244.6	23868.1	23979.5	17395.8	20491	21148.3	23073.7
G3V852	RCG55135, isoform CRA_b	Tln1	5831.5	4268.2	4682.6	4117.3	3834.5	6071.2	4024.4	4544.3	4434.1
P21575	Dynamin-1	Dnm1	9409.3	10328.8	13347	15344.6	16613.7	9041.8	15227	13031	12782
B0LPN4	Ryanodine receptor 2	Ryr2	3693.5	3873.8	4452.9	5349.5	5750.2	3587.2	5641.3	4722.7	4679.5
F1M7V4	Protein piccolo	Pclo	91.8	92.1	85	93.7	109.2	80.5	99.4	92.4	107.9
P05708	Hexokinase-1	Hk1	4239.5	4446.7	5038.6	5244.1	5439.2	3849.4	4987.6	4773.5	4634.1
P34058	Heat shock protein HSP 90-beta	Hsp90ab1	6045	5851.8	6681.7	6831.3	6704.1	5975.9	5863.6	6018.6	6181.6
Q9ER34	Aconitate hydratase, mitochondrial	Aco2	14585.2	15816.9	14153.4	14050.2	13977.7	14154.4	14478.6	14321.4	14073
Q63560	Microtubule-associated protein 6	Map6	11149.4	9607.6	12323.8	13133	12348.6	10517.3	11713.7	12928.2	8441
A0A0G2JUA5	AHNAK nucleoprotein	Ahnak	4145.1	3548.2	3568	3192	3007.4	4497.6	3038.9	3670.4	4146.7
A0A0G2K3K2	Actin, cytoplasmic 1	Actb	6649.8	6562.8	8166.5	8184.4	8813.3	6677.3	9277.4	8125.7	7512.5
G3V928	Prolow-density lipoprotein receptor-related protein 1	Lrp1	6474.2	6263.6	6210.9	6194.7	6370.5	5935.5	6724.6	6306.2	6382.4
G3V6Y6	Alpha-1,4 glucan phosphorylase	Pygb	511.5	531.5	476.2	426.1	401.1	548.6	466.6	488	458.4
P82995	Heat shock protein HSP 90-alpha	Hsp90aa1	7496.5	7167.3	7380.5	7363	7369.5	7456.8	6646.9	6881.5	7034.9
Q2TL32	E3 ubiquitin-protein ligase UBR4	Ubr4	4230.5	4180.3	4285.4	4359	4532.7	4278	4590.3	4515.1	4237
O70511	Ankyrin-3	Ank3	76.6	74.8	85	85.6	85.1	81	90.6	87.5	83.1
Q4QRB4	Tubulin beta-3 chain	Tubb3	2829.8	2270.8	3617.7	3416.1	3654.5	3006	3652.7	3518.6	2616.4
C0JPT7	Filamin A	Flna	6090.1	4499.1	4552.9	3625.8	2938.4	7539.3	3490	4271.6	4647.6
P15999	ATP synthase subunit alpha, mitochondrial	Atp5f1a	21265	21747	20147.9	20195.6	19646.6	19918	20503.2	19399	20341.3
A0A0G2K677	Spectrin beta chain	Sptbn4	3353.2	3493.3	3262.6	3796.1	3463.3	3461.5	3677.1	3727.5	3563.8
P63039	60 kDa heat shock protein, mitochondrial	Hspd1	9898.3	9681.5	9851.8	9230.9	9127.4	9705.1	9577.9	9448.7	9106.6
A0A0G2K1R9	Ankyrin-3	Ank3	218	235.9	171.7	211.4	209.8	209.3	206.9	212.4	193.5
P53534	Glycogen phosphorylase, brain form (Fragment)	Pygb	279.3	266.2	191.5	187.3	184.7	256	175.4	201.3	193.4
P16617	Phosphoglycerate kinase 1	Pgk1	15048.9	15112.5	14435.8	15642.6	16032.6	14082.2	14792.7	14955.3	13654.8
Q5XI78	2-oxoglutarate dehydrogenase, mitochondrial	Ogdh	5852.8	5928.4	5470.5	5557	5750.8	5660.5	5727	5429.1	5638.5
M0R590	Glyceraldehyde-3-phosphate dehydrogenase	LOC108351137	24.1	26.2	26.6	31.5	27.3	23.7	23.2	24.9	19.5
A0A0G2K6S9	Myosin-11	Myh11	56.8	52.6	54.3	51.8	35.6	75.8	44.8	43.2	37.8
E9PTU4	Myosin-11	Myh11	184.5	146.3	122.3	73.5	30.8	344.3	47.7	87.2	99.4
Q3ZB97	AP complex subunit beta	Ap2b1	3670.5	3626.5	5322.8	5570.6	6644.3	3581.9	6209.4	5375.9	4465.4
Q6AYZ1	Tubulin alpha-1C chain	Tuba1c	6628	5917.9	8461.3	8093.1	8675.6	7061.5	8798.3	8545.7	6330
P09951	Synapsin-1	Syn1	5538.1	5795.8	8235.3	8172.9	10132.5	5253.1	9543.2	7525.2	6958.6
D4A133	ATPase H+-transporting V1 subunit A	Atp6v1a	9214.7	8513.5	11836.9	11672.6	13188.7	8488.3	12384	11063.3	9187.6
P18484	AP-2 complex subunit alpha-2	Ap2a2	4907.6	5066.1	6827.3	6802.1	7877.5	4601.1	7563	6744.6	6132
P11506	Plasma membrane calcium-transporting ATPase 2	Atp2b2	492.5	614.8	518.6	615.5	734.4	450.2	650.9	575.1	798.6
P12839	Neurofilament medium polypeptide	Nefm	139.9	159.6	133.7	109.9	85.3	204.8	105.7	140.6	94.3
P07335	Creatine kinase B-type	Ckb	19816.8	23323.6	16163.8	17321.2	15375.4	19559	16332	16911	21767.3
M0R660	Glyceraldehyde-3-phosphate dehydrogenase		1169.6	1136.5	1102.6	1195	1626.5	825.8	367.7	913	1077.2
Q63198	Contactin-1	Cntn1	7546.1	8034.5	8713	9296.1	9493.9	7146.2	9109.7	9058.6	8207.7
P19527	Neurofilament light polypeptide	Nefl	21936.2	21224.8	10458.1	9824	6904.8	25506.9	9216.2	12458.9	8534.2
G3V7S2	Neurofilament medium polypeptide	Nefm	24.2	27.3	26	25.6	26	34.6	26.8	29.5	32.6
A0A0G2K6U1	Vesicle-fusing ATPase	Nsf	8968.1	9294.5	10610.7	10885.4	11706.6	8925.7	12405.8	9896.6	9164.7
D3ZUY8	AP-2 complex subunit alpha	Ap2a1	4075.5	3821.9	4838.6	5101.2	5563.2	3852.6	5354.3	4921.8	4211.3
Q62717	Calcium-dependent secretion activator 1	Cadps	585	615.8	658.5	692	710.5	575.9	750	646.6	617.4
A0A0G2K5E7	ATP-citrate synthase	Acly	119.4	93.6	115	91.8	95.9	129.5	97.7	119	88
O88600	Heat shock 70 kDa protein 4	Hspa4	7692.3	7474.1	7805	7830.8	8112.9	7498.6	8195.6	8030	7443
A0A0G2K1Q9	Erythrocyte membrane protein band 4.1-like 3	Epb41l3	577.4	632.4	665.9	779.5	754.2	503.9	727	762.9	723.7
Q9JK11	Reticulon-4	Rtn4	4962.1	4482.3	4589.9	4220	4138.5	5463.7	5123.5	4792.4	3761.1
C7C5T2	ATP-dependent 6-phosphofructokinase	Pfkp	9002.1	9006.1	10929.1	11643.7	12630.9	9990.8	10163.3	10744	9503
M0RD14	Pyruvate kinase	LOC100362738	1434	1279.2	1216.6	1187.8	1047.8	1425.7	1107.7	1155.1	1321.8
D4ABN3	Synaptojanin-1	Synj1	5997.7	5873.5	7914.3	8533	8904.2	5904.7	9113	7915.8	6825.4
Q5SGE0	Leucine-rich PPR motif-containing protein, mitochondrial	Lrpprc	44.2	40.2	51.6	47.8	78.7	72	54.8	22.9	23.1
P13233	2,3-cyclic-nucleotide 3-phosphodiesterase	Cnp	40885.8	34620.3	28087.8	33140.6	20326	43196.9	26370.6	34733	19268.5
Q9QXY2	SRC kinase signaling inhibitor 1	Srcin1	5209.4	5737.9	8494.5	8195.4	10094.4	4862.4	8904	8171	7228.9
F1LM33	Leucine-rich PPR motif-containing protein, mitochondrial	Lrpprc	82.2	62.5	78.6	59.7	46.5	51	83.5	93.4	98.1
D4A8U7	Dynactin 1, isoform CRA_a	Dctn1	105.3	103.4	120	119.5	134.7	119.3	113.4	123	106.1
Q9QUH6	Ras/Rap GTPase-activating protein SynGAP	Syngap1	1436.3	1422.7	3667.8	4110.1	5486.3	1623.5	4842.9	3269.1	2449
O35303	Dynamin-1-like protein	Dnm1l	7630	7277.5	8762.9	8851.1	9107.6	7267.4	9026.9	8799	7815.9
A0A0G2K8V2	Vinculin	Vcl	6877.1	5446	5988.8	5199.1	4667.2	7486.3	4889	5536.3	5725.4
P05065	Fructose-bisphosphate aldolase A	Aldoa	7355.7	7197.4	8940.2	8853.9	8956.7	7325.9	8683.4	8490	7583.6
D4A8B3	Calcium-transporting ATPase	Atp2b2	915.5	955.5	394	416.7	333	848.5	372.5	451.4	748.8
G3V9G4	ATP-citrate synthase	Acly	19.7	16.4	19.9	20.7	12	29.4	18.2	18	7.7
A0A0G2K428	Dynactin subunit 1	Dctn1	28.9	22.1	35.2	35.7	39.7	32.9	49	37.9	36.1
Q9JMB2	Type II brain 4.1 minor isoform		327.6	264.9	162.6	155.7	105.9	334.2	142.9	165.8	132.9
M0R5J4	Uncharacterized protein		11476.9	11357.4	12173.2	11352.4	11829	11299.1	12204.2	11728.2	10560.5
M0RAQ6	Hexokinase-1	Hk1	553.6	618	743.6	520	743.3	481	743.6	656.3	624.7
G3V8V3	Alpha-1,4 glucan phosphorylase	Pygm	7892.4	7114.3	5091.2	5135	4722.1	7362.4	4469.9	5192.9	5330.4
Q5U300	Ubiquitin-like modifier-activating enzyme 1	Uba1	4406.6	4612.7	4496.8	4571.2	4261.9	4230.5	4338	4341.5	4608.1
D3ZMI4	Band 4.1-like protein 1	Epb41l1	6952.1	6992.5	8418.7	7930.5	8621.6	6824.3	7649	7607.5	7425.7
O08662	Phosphatidylinositol 4-kinase alpha	Pi4ka	4333.9	4601	4645.4	4775.6	5257.4	3802.2	5204.7	4733.1	5003.7
P47819	Glial fibrillary acidic protein	Gfap	20842.9	16801.7	11557.7	11586.2	6461.9	23000.6	9096.3	10542.7	11149.2
P46462	Transitional endoplasmic reticulum ATPase	Vcp	9132.8	8806.6	8763.8	8523	8726	8946.2	8596.2	8886.2	8500.1
Q6T487	Alpha-actinin-1	Actn1	132.7	131.9	231.9	246.5	314.6	148.5	271.2	234.9	197.3
A0A0G2K3Q6	Fructose-bisphosphate aldolase	Aldoc	9497.8	13704.8	7006.1	6715.5	5782.4	11423.3	6316	6692.5	7956.8
P05197	Elongation factor 2	Eef2	4261.1	4149.5	4477.1	4486.2	4688.2	4573.2	4509.6	4335.6	4462.5
A0A0G2K051	Early endosome antigen 1	Eea1	3786	3477.8	3859.2	3805.9	4311	3898.1	4083.6	3928.3	3647.2
A0A0G2JTL5	Pyruvate carboxylase, mitochondrial	Pc	8248.7	8737.5	6501.3	6748.3	6191.3	7937.6	6735.8	6768.5	7462.5
G3V9N8	AP complex subunit beta	Ap1b1	3405.7	3420.5	3351.4	3358.7	3619.9	3095.2	3458.7	3408.5	3645.6
P11505	Plasma membrane calcium-transporting ATPase 1	Atp2b1	1432.4	1603.4	2428.3	3018.9	3337.9	1541.6	3363.5	2698.7	2170.8
A0A0G2JZI2	Glutamyl-prolyl-tRNA synthetase	Eprs	5078.4	5111.2	5114.2	4814.3	5274.9	5827.3	5342.4	5260.8	5402.2
Q63537	Synapsin-2	Syn2	3718.9	3706.8	6017.4	5578.1	7027.2	3469	7311.9	5561	4536.8
A0A0G2K013	Alpha-actinin-4	Actn4	251.4	205.6	244.8	233.6	218.3	268.9	255.1	258.3	215.5
A0A0G2K5U9	Alpha-actinin-4	Actn4	14.2	17.2	21.2	22.1	29.7	18.4	22.9	20.4	18.5
F1LLX6	Calcium-dependent secretion activator 1	Cadps	80.3	81.8	98.5	108.5	114.1	79.9	119.5	100.4	90.4
Q9Z1P2	Alpha-actinin-1	Actn1	15.4	14.3	17.3	17.2	16.8	17.8	17.3	16.7	14.3
Q6AY56	Tubulin alpha-8 chain	Tuba8	1375.3	2113.5	713	794	907.8	1047.2	1140.9	840.8	1827.2
P50398	Rab GDP dissociation inhibitor alpha	Gdi1	6064.9	5793.8	6566.6	6333.9	6618.4	5582.1	6504.1	6592.1	5797.7
P06761	Endoplasmic reticulum chaperone BiP	Hspa5	7416.7	7223.4	7187.1	5863.9	6708.3	7055.2	6481.6	6517.4	7383
G3V826	Transketolase	Tkt	5.1	2.3	2.5	3.8	4.3	3.6	2.9	4.7	2.7
M0RBF1	Complement C3	C3	8999.3	6250.2	6270.6	8268.3	4006	7372.5	4367.5	5504.7	7144.8
Q64542	Plasma membrane calcium-transporting ATPase 4	Atp2b4	1532	1392.9	4904.3	4645.8	5799.4	1777.3	3403.4	3753.2	3388.8
Q66HA8	Heat shock protein 105 kDa	Hsph1	4452.1	3908.4	6430.9	6063.6	6777.2	4850.5	6500.5	6361.2	4780.5
Q52KS1	ATP-dependent 6-phosphofructokinase	Pfkm	6673.3	6958.5	6477	6611.5	6636.6	6546.2	6380.6	6552.6	6876.3
Q62950	Dihydropyrimidinase-related protein 1	Crmp1	3783.2	4090.5	5495.6	5614.2	5955.1	3712.8	5867	5442	5074.3
P97536	Cullin-associated NEDD8-dissociated protein 1	Cand1	8684.6	8280.8	8626.7	8868.1	8745.1	8006.7	8534.8	8685.7	7682.4
F1LRI7	AP2-associated protein kinase 1	Aak1	2178.3	2189.3	2964.2	3283.8	3767.1	2234.1	3360.6	3003.8	2550
Q66HF1	NADH-ubiquinone oxidoreductase 75 kDa subunit, mitochondrial	Ndufs1	11425.7	11548.6	10733.4	10971.4	10503.9	10543.2	10455	10647.1	9968.1
P50137	Transketolase	Tkt	67.3	72.5	61.2	59.9	50.8	72.2	64.3	67	79.6
A0A096MJE6	Tenascin R, isoform CRA_b	Tnr	4921.4	5123.3	5488.4	6465	5486.7	5115.3	5855.9	5799.3	4607.8
A0A0G2K0M8	Neural cell adhesion molecule 1	Ncam1	2382.3	2098.5	3134.1	2795.1	3270	2131.1	2609	2836.5	2487.4
P62815	V-type proton ATPase subunit B, brain isoform	Atp6v1b2	10431.3	10364.9	13630.1	13718.4	14921.8	10072.6	14621.7	13184.7	11442.5
P07323	Gamma-enolase	Eno2	4904.8	5009.6	5477.5	5457.5	5466.4	4989.2	5720.5	5742.4	5299.3
F1LX07	Solute carrier family 25 member 12	Slc25a12	4547.1	4726.7	5000	5234.5	4860.8	4237.8	5013.6	4762.3	4718.1
D3ZC84	Ubiquitin specific peptidase 9, X chromosome (Predicted)	Usp9x	3621.5	3553.3	3910.8	4041.8	4146	3548.9	4140.8	4031	3776.7
Q2TA68	Dynamin-like 120 kDa protein, mitochondrial	Opa1	4251.6	4203.5	4540.8	4723	4884.8	4227.1	4924	5001.2	4398
D3Z9Z0	Ankyrin 1	Ank1	4422.7	5112.6	2138.9	1933.4	1637.9	4062.2	1786.2	1923.2	4460.9
F1LNF0	Myosin heavy chain 14	Myh14	2930.1	2941.9	2061.2	2026.5	1722.9	3048.7	1992.2	2151	2259.9
D4AEH9	Amylo-1, 6-glucosidase, 4-alpha-glucanotransferase (Glycogen debranching enzyme, glycogen storage disease type III) (Predicted), isoform CRA_a	Agl	4744.7	4698.3	3539	3291.2	3157	4908	3606.5	3657.2	4206.7
P28037	Cytosolic 10-formyltetrahydrofolate dehydrogenase	Aldh1l1	5313.3	5948.9	4372.5	4303.3	3470.7	6108.1	4104.2	4328.1	5045.8
M0R5T5	SH3 and multiple ankyrin repeat domains protein 2	Shank2	1765	2325.4	2358.4	2317.7	3543.5	1500.9	2801	2092.5	2870.4
G3V6H2	Pre-mRNA processing factor 8, isoform CRA_a	Prpf8	3804.8	4236.9	3089.1	3274.5	3125.1	3348.8	3193.5	3118.8	4574.2
D4A678	Spectrin, alpha, erythrocytic 1	Spta1	3307.8	2231.7	2346.9	1795.4	1796.8	5078.7	1682.7	1917.7	2886.3
F1M953	Stress-70 protein, mitochondrial	Hspa9	6336.9	6273.7	6287.4	6092.9	5831.6	6619.1	5986.3	6085.4	5752.8
P50475	Alanine--tRNA ligase, cytoplasmic	Aars1	8810.6	8824.1	7290	6850.7	7458.7	8444.4	6976.4	7542.2	7680.8
D4A4K4	Vacuolar protein sorting 13 homolog C	Vps13c	3012.7	2981.6	3038.7	3236	2814.2	2977.3	3060.3	2895.3	2798.9
F1LUV9	Neural cell adhesion molecule 1	Ncam1	1961.4	1777.3	2781	2417.7	2947.6	1808	2222.4	2429	2024.4
A0A0G2JY08	Unconventional myosin-XVIIIa	Myo18a	3398.8	3259.2	3743.1	3902.6	4182.2	3532	4050.3	3716	3699
A0A0G2JXT8	Filamin B	Flnb	2275.5	2191.4	2197.2	2039.7	1911	2536.7	2091.8	2459.1	2510.8
F1M949	Cytoskeleton-associated protein 5	Ckap5	4865.1	5260.2	4738.1	4676.2	4543.1	4709.4	4593.7	4735	4967.1
F7F2F3	Heat shock 70 kDa protein 4L	Hspa4l	6119.2	6575.3	4830.6	4763.9	4266.7	5703.6	4455.8	5008.9	5927.2
P50554	4-aminobutyrate aminotransferase, mitochondrial	Abat	6915.9	6837.6	5370.3	5000.9	4405.8	6478.2	4341.8	5658.1	5190.3
Q62951	Dihydropyrimidinase-related protein 4 (Fragment)	Dpysl4	4188	5403.1	4314.8	4372.6	4623.1	3803.4	4481.5	4179.5	5653.1
G3V6E1	Myosin heavy chain 2	Myh2	115.1	222.4	135.5	661.7	124.1	561.2	112.6	511.4	156.6
D4A1D3	Sacsin molecular chaperone	Sacs	2676.9	2801.6	2381.7	2453.5	2716.3	2800.8	2715.6	2687.4	2449.3
A0A0G2JVW5	E3 ubiquitin-protein ligase HUWE1	Huwe1	1903.3	1862.3	2058.8	2117.3	2211.3	1845.6	2254.9	2094.5	2018.7
F1M0Z1	Triple functional domain protein	Trio	2005.8	2521.5	2184.4	2360.1	2536.1	1915.3	2375.7	2283.3	2663.5
F1M9V7	Aminopeptidase	Npepps	7291.6	6934	7857.3	8317.6	7650.9	7155	7828.1	7542.7	7000.6
A0A0G2K9Q6	Calcium-transporting ATPase	Atp2b3	4160.8	5169	2970.5	3286.4	2936.3	3341.2	3181.3	2851.8	4802.4
Q9ERS3	Voltage-dependent calcium channel subunit alpha-2/delta-1	Cacna2d1	2782	2477.7	4768.3	4355.1	5664.5	2789.4	4839.4	4318.8	3429.2
P63269	Actin, gamma-enteric smooth muscle	Actg2	20	20.9	29.8	21.4	20	30	23.6	23.7	21.6
P14046	Alpha-1-inhibitor 3	A1i3	1991.8	1266.8	1239.4	745.4	934.6	1891.1	897.1	1303	1600.2
M0RAP5	SET-binding factor 1	Sbf1	2644.6	2679.4	3126.7	3458.3	3519.4	2562.9	3702.8	3254.2	3069.3
F1M4A4	Kinesin-like protein KIF1A	Kif1a	2009.7	1932.1	2012.9	1981.7	2087.1	1888.6	2077.1	2162.6	1991.3
Q63357	Unconventional myosin-Id	Myo1d	4889.4	4810.1	3620.2	4518.2	2773.1	5511.9	3593.8	4584.8	2769
A0A0G2K5N6	Rho-associated protein kinase	Rock2	2953.1	3201.1	3956.8	4028.9	4742	2709	4157.9	3832.9	3864.9
P55161	Nck-associated protein 1	Nckap1	5364.8	5547.9	8028.8	8717.6	9776	5350.2	10032.5	8035.1	7348.3
P68136	Actin, alpha skeletal muscle	Acta1	36.8	31.2	38.3	65.5	48.2	73.3	25.8	46.4	39.2
F1LUE2	Calcium/calmodulin-dependent protein kinase II, beta, isoform CRA_c	Camk2b	303.2	386.4	471	485.7	580.7	376.2	642.9	576.3	549.9
I7FKL4	Myelin basic protein transcript variant 1	Mbp	4412.1	4450.7	2313.1	2372	1675.5	4535.3	1427.1	2520.4	1633.3
P62630	Elongation factor 1-alpha 1	Eef1a1	4137.8	3983.5	4474.3	3854.1	4296.5	4280.9	4187.1	4280.4	4017.2
P00507	Aspartate aminotransferase, mitochondrial	Got2	21843.6	22799.2	19782.5	21267.3	19591.2	20158.7	19467.1	20947.7	19399.6
A0A0G2JVH4	MICOS complex subunit MIC60	Immt	9307.7	8844.4	8480.4	8599.9	8191.5	8635.5	8045.8	8648.3	7776.9
A0A0G2K1V4	Myosin heavy chain 1	Myh1	18.5	53	20.6	179.5	27.1	176.3	11.3	111.4	23.2
D4A5I9	Myosin VI	Myo6	5029.8	5328.7	4124.5	4381.6	3937.2	4722.6	3842.3	4268.1	4834.4
P62260	14-3-3 protein epsilon	Ywhae	12648.7	13689.7	13822.1	14135.1	15907	11365.8	13961.5	13587.4	14274.9
P10687	1-phosphatidylinositol 4,5-bisphosphate phosphodiesterase beta-1	Plcb1	2332.5	2244.9	4690.8	5632.2	6649.1	2366.3	5199.2	4409.9	3433.1
P23565	Alpha-internexin	Ina	455.5	544.4	457.9	482.2	428.7	527.1	478.3	547.6	449.7
Q68FQ0	T-complex protein 1 subunit epsilon	Cct5	4796.9	4806.6	4873.7	4724	4740.9	4836.8	4627.1	4910.9	4606.8
F1LRZ7	Neurofilament heavy polypeptide	Nefh	7894.1	7871.4	3513.1	3043.1	2336.4	7828.1	2791.6	3520.9	3127.8
F1LM28	Neurofibromin	Nf1	3282.6	3050.7	3645.7	3740.7	3739.8	3342.6	3542.8	3763.6	3248.9
P10860	Glutamate dehydrogenase 1, mitochondrial	Glud1	11037.5	10695.2	9363.4	8194.7	7219.3	12494.9	8137.7	9403.1	7868
P50399	Rab GDP dissociation inhibitor beta	Gdi2	5784.9	5354.9	5845.5	5553.9	5528.8	5852.7	5868.9	5808.8	5245.3
A0A0G2JW88	Microtubule-associated protein	Map4	245.6	217.8	182.8	194.6	173.4	234.4	209.6	195.5	202
A0A0G2JT63	Cytoplasmic FMR1-interacting protein 2	Cyfip2	2136.7	2294.7	3620.6	3904.6	4578.9	2113.4	4677.6	3615.6	3161
G3V949	CAP-Gly domain-containing linker protein 2	Clip2	3727.3	3615.9	4045	4138.4	4276.7	3810.6	4031.3	4181.9	3553.1
A0A0A6YYM0	Long-chain-fatty-acid--CoA ligase 6	Acsl6	4688.1	4677.1	3967.3	3890.1	3966.8	4858.4	3862.3	4234	3768.9
A0A0G2JZM8	CLIP-associating protein 2	Clasp2	3372.2	3455.5	3501.3	3448.1	3608.8	3168.2	3667.6	3540.8	3562.9
G3V9P7	Huntingtin	Htt	2132.8	2171	2417.6	2407.6	2513.7	2187.3	2659.7	2560.3	2518
Q9Z2L0	Voltage-dependent anion-selective channel protein 1	Vdac1	8195.2	8630.4	8597.6	8864.6	9051.7	7728.7	8903.8	8370	8067.8
D3ZES7	Plexin A4	Plxna4	2605.7	2013	3327.5	3770.5	4000	2257.6	3876.8	3526.5	2577.2
O35814	Stress-induced-phosphoprotein 1	Stip1	11155.1	10934.7	10504.3	10424.8	9725.3	11202	9570.7	9851.4	9759.2
D4AE00	AP-3 complex subunit beta	Ap3b2	3051.4	3126.6	4084.6	4175.7	4627	2924.9	4402.2	4061.2	3765.1
F8WFW5	Phosphodiesterase	Pde2a	1524.1	1513	5865.3	4996.8	6613.4	1725.7	5612.9	4250	2918.3
F1LRI5	GCN1 activator of EIF2AK4	Gcn1	2399.4	2328	2521	2365.2	2443.6	2505.6	2521.7	2564.3	2591.6
A0A0G2JUR5	Myosin phosphatase Rho-interacting protein	Mprip	1074.5	1451.7	943.4	927.6	1048.4	920	1088.3	939.4	1487
Q63041	Alpha-1-macroglobulin	A1m	7793.9	5750.5	5486.1	5571.9	3254	6571.8	4088	4455.9	6247.9
P31000	Vimentin	Vim	7662.3	6563.8	5850.7	4160	3583.5	8441	3994.1	7225.8	7173.6
A0A0G2K9M4	WD repeat and FYVE domain-containing 3	Wdfy3	2553.7	2531	2698	2676.3	2878.5	2457.1	2941.2	2858.8	2706.5
G3V8Q2	Alpha-internexin	Ina	385.1	457.9	338	383.6	288.5	446.3	364.3	448.2	300
Q63633	Solute carrier family 12 member 5	Slc12a5	5371.8	5314.9	4573.2	5171.4	5463.1	4591.6	4306.2	4209.4	5307.9
Q08877	Dynamin-3	Dnm3	3121.7	3189.7	2430.9	2394.4	2308.1	2764.1	2355.6	2498	3042.3
D4A5G8	Pyruvate dehydrogenase E1 component subunit alpha	Pdha1l1	7075.1	7158.8	6835.2	6918.9	7056.7	6374.1	6925.8	6843.5	6426.8
G3V6L4	Kinesin-like protein	Kif5c	2388.1	2400.2	2531.4	2361.2	2689	2351.9	2483.1	2366.8	2472.8
I7EFB0	Myelin basic protein transcript variant N (Fragment)	Mbp	605.3	570.8	510.4	522.3	393.4	755.2	385.5	546.8	307.9
Q91Z79	Liprin-alpha-3	Ppfia3	1992.8	1984.8	3290.2	3296.4	4013.7	1955.2	3537	3080.7	2649.5
P11275	Calcium/calmodulin-dependent protein kinase type II subunit alpha	Camk2a	1955.4	1948.8	6945	10082.2	13344.6	2194.1	12006.2	8444.8	4159.1
P31016	Disks large homolog 4	Dlg4	1869.2	1840.2	3442.7	3525.8	4410.5	1922	4038.3	2965.5	2624.3
Q62952	Dihydropyrimidinase-related protein 3	Dpysl3	3537.6	2963.1	4954.2	4094.5	4227.9	4233.5	4336.4	4629.4	3826.4
P14659	Heat shock-related 70 kDa protein 2	Hspa2	1187.3	1049.1	1144.4	927.8	1295.9	1463.4	973.7	1008.3	801.2
P15800	Laminin subunit beta-2	Lamb2	3415.7	3100	2957.9	2787.4	2531.9	3440.7	2732.8	2923.6	2724.6
Q9JHU0	Dihydropyrimidinase-related protein 5	Dpysl5	5249.3	4386.9	7579.7	7168	7215.6	5583.3	6286	7295.5	5160.5
Q03626	Murinoglobulin-1	Mug1	959.3	595.2	520.4	206.2	313.1	618.5	296.4	537.5	685.3
F1LWT1	Calcium-dependent secretion activator 2	Cadps2	2359.5	3552.8	1476.4	1437.6	1471.4	1637.3	1365	1609	3544.1
Q5XI34	Protein phosphatase 2 (Formerly 2A), regulatory subunit A (PR 65), alpha isoform, isoform CRA_a	Ppp2r1a	3526.2	3501.4	4340.8	4216.5	4767.9	3488.6	4335.5	4203.2	3806.1
Q5M7W5	Microtubule-associated protein 4	Map4	35.2	28.3	33.8	32.6	34.9	31	33.8	33.9	32.4
F8WFM2	Beta-soluble NSF attachment protein	Napb	4690.1	4363.8	6147.9	5746.2	6780.6	4428.2	6456	5964.6	5032.9
P11497	Acetyl-CoA carboxylase 1	Acaca	1846.2	1600.1	1875.5	1668.6	1766.7	2067.5	1965.7	1977.4	1585.5
G3V914	Glutamate receptor 2	Gria2	1110	1245.5	2237.4	2810.4	3321	1113.6	3358.5	2165.6	1824
F1LZX5	HECT domain E3 ubiquitin protein ligase 4	Hectd4	1619.1	1605.1	1714.9	1844	1838.9	1696.3	1914.4	1948.6	1820
P42346	Serine/threonine-protein kinase mTOR	Mtor	2374.6	2398.1	2694.4	2776.8	3030.9	2387.4	2955.9	2822.2	2652.4
P59215	Guanine nucleotide-binding protein G(o) subunit alpha	Gnao1	6445.6	6855.8	9436.3	10090.6	10388.6	5951.1	9685	7957.1	8457.9
P25113	Phosphoglycerate mutase 1	Pgam1	4326.6	4513	4325.4	4597.2	4415.5	4184.5	4401.4	4420.6	4449.1
P85834	Elongation factor Tu, mitochondrial	Tufm	6613.9	6900.9	6526.8	6102.5	5948.3	6390.9	6146.8	6316.4	6244.4
A0A0G2K708	Regulating synaptic membrane exocytosis protein 1	Rims1	21.7	23.3	19.4	19.8	23.6	21.5	15	16.8	19.5
D3ZCG2	Kinesin family member 21A	Kif21a	2633.7	2198.6	2450.6	2606.2	2239.7	2767	2349.8	2372.8	2184.4
Q9JHZ4	GRIP1-associated protein 1	Gripap1	2653.3	2703.6	3010.8	3039.2	3321.1	2694.9	2932.5	2972.3	2966.3
P13264	Glutaminase kidney isoform, mitochondrial	Gls	2627.8	2815	3155.3	3531.2	3773.5	2633.3	3605.8	3218.3	2937.5
A0A0G2JSW3	Globin a4	Hbb	13510.5	8464.9	9348.9	6321.7	6186.1	26080.2	7065.9	8891.3	10834
Q7TT49	Serine/threonine-protein kinase MRCK beta	Cdc42bpb	2914.1	3036.1	3832.3	3662.2	4521.6	2765	3873.1	3545.6	3602.2
Q9JIR4	Regulating synaptic membrane exocytosis protein 1	Rims1	10	11.5	9.9	12.1	11.5	8.6	10.5	10.9	10.4
P84092	AP-2 complex subunit mu	Ap2m1	4242.5	4196.3	5868.8	5922.1	6734.2	4025.8	6510.7	5830.4	5083.7
Q66HD0	Endoplasmin	Hsp90b1	8164.1	8347.7	7797.5	7620.6	8070	7847.1	6740	7285.9	8015.3
A0A096P6L8	Fibronectin	Fn1	3886.8	2487.2	4051.9	2711.1	2212.2	7478.9	2562.5	3614.5	3949.5
A0A2X0SFF1	KALRN	KALRN	790.6	797	1361.4	1544.2	1768.7	891.5	1751.3	1516.9	1224.6
Q4QQV0	Tubulin beta chain	Tubb6	215.3	209	229.9	212.8	208.5	246.3	225.1	231.4	226.8
Q6P502	T-complex protein 1 subunit gamma	Cct3	2740	2845.2	3071.2	2816.8	2804.4	2963.2	3098.7	3124.5	3043.5
F1LML7	Huntingtin-interacting protein 1-related	Hip1r	2737.2	2716.9	2815	2914.2	3012.1	2630.2	2854.4	2708.1	2803.4
F1LV13	Heterogeneous nuclear ribonucleoprotein M	Hnrnpm	6533.1	7505.8	4979.1	5355	4798.1	5928.1	4892.5	4945.4	7600.2
Q5BJT9	Creatine kinase U-type, mitochondrial	Ckmt1	7381.9	7077.9	6766.5	7288.9	6539.7	7174.8	6971.6	7238.3	6879.9
B2LYI9	Tenascin C	Tnc	1890.1	2505	1172.4	1149.2	1162	1300.8	1258	1193.4	2576.7
Q4FZT9	26S proteasome non-ATPase regulatory subunit 2	Psmd2	2689.5	2654	2816.8	2701.6	2952.3	2678	2585.2	2725.5	2634.9
P63319	Protein kinase C gamma type	Prkcg	2115.4	3754.8	2507.5	2822.4	3142.8	1707.1	3313.1	2526.4	3572
D4ACB8	Chaperonin subunit 8 (Theta) (Predicted), isoform CRA_a	Cct8	4397.7	4245.7	4637.6	4530.8	4336.2	4510.8	4325.8	4503.7	4220.2
Q64560	Tripeptidyl-peptidase 2	Tpp2	3627.1	3419.6	4388	4337.1	4997.5	3915	4711.2	4383.2	3765.8
P04636	Malate dehydrogenase, mitochondrial	Mdh2	19561.5	19955.9	16866.7	17760.2	16816.1	17918.8	16619.2	17087.9	17166.5
A0A0G2QC06	Serotransferrin	Tf	294.3	307.4	280.9	239.2	231.1	301.4	289.3	287.7	311.6
Q9JK25	CAP-Gly domain-containing linker protein 1	Clip1	2142.5	2317.9	2516.2	2582.6	2777.5	2186	2662.8	2573	2852.7
F1LMU0	Myosin heavy chain 2	Myh4	15.9	19.2	16.1	31.7	14.8	37.1	10.3	23.6	16.3
Q5XIN6	Mitochondrial proton/calcium exchanger protein	Letm1	3703.6	3521.1	3981.6	4025.2	3774.2	3552.8	4311.3	3634.3	3640.6
Q6P6V0	Glucose-6-phosphate isomerase	Gpi	7377	7507.4	8738	8528.9	8912	7325	8678	8435.3	7413.6
F1LUT4	Phospholipid-transporting ATPase	Atp8a1	2415.8	2241.1	3109.5	2715.3	3226.9	2376.7	3051.1	3018.1	2580.7
F1MA98	Nucleoprotein TPR	Tpr	2234.9	2458.6	1900.9	1939.4	1879.8	2003.3	1802	1815.9	2420.6
A0A0G2JUI5	Cytoplasmic linker-associated protein 1	Clasp1	2484.6	2391.5	2306.5	2281.2	2358.1	2715.2	2445.8	2539	2314.5
D3ZNW5	Neurofascin	Nfasc	1006.2	904.3	770.9	948.1	645.3	1153.9	774.7	971.9	632.9
D3ZE17	Caskin-1	Caskin1	2393.8	2309.8	2626.9	2458.8	2639.6	2416.4	2753.1	2462.6	2370.5
D3ZEW7	Nitric oxide synthase, brain	Nos1	4579.4	6239.9	3483.5	2874.2	2813.2	3285.5	2787.7	2982.6	5103
Q9ERH3	WD repeat-containing protein 7	Wdr7	3102.8	2985.1	3961.5	4081.7	4238.3	3054.7	4357.9	3993	3451.6
Q6IMZ3	Annexin	Anxa6	10809	10135.5	6546.4	5984.6	5871.7	10680.7	6090	6455.7	6501.5
P42123	L-lactate dehydrogenase B chain	Ldhb	7605.1	9031.3	7096.6	6331.5	6637.6	7559.8	6555.8	7420.1	7545.3
Q62768	Protein unc-13 homolog A	Unc13a	270	337.7	399.2	418.9	537.9	233.4	490.6	375.7	406.7
Q924N5	Long-chain-fatty-acid--CoA ligase ACSBG1	Acsbg1	4517.9	4124.6	3664.8	3221.7	3367	4339.7	3545.2	3669.6	4021.2
B2RZ24	Succinate-CoA ligase subunit beta (Fragment)	Sucla2	5934	5857.9	5546.9	5615.7	5432.1	5484	5729.2	5585.6	5369
G3V6T1	Coatomer subunit alpha	Copa	4595.3	4474.2	4352.7	4145.8	4367.6	4509.1	4316.3	4406.5	4591.8
D4AC23	T-complex protein 1 subunit eta	Cct7	7378.3	7107.7	7297.8	7161.9	6811.5	7526.1	6805.6	7349.1	6878.2
Q63094	Calcium/calmodulin-dependent protein kinase II, beta 3 isoform	Camk2b	46	45.2	41.8	27.9	27	36.8	29.1	31.7	39.6
F7FF45	Nuclear mitotic apparatus protein 1	Numa1	2869.7	3283	1997.5	2061.6	1800.8	2588.3	1930	2076.9	3072.6
G3V7U4	Lamin-B1	Lmnb1	4702.7	5807.6	2683.9	2862.9	2347.8	3636.9	2275.6	2576.5	5425.9
Q7TPB1	T-complex protein 1 subunit delta	Cct4	5165.1	4934.7	5458.4	5408.1	4945.8	5309.9	4881.2	5225.7	4846.5
A0A0G2K7Y2	Oxidation resistance protein 1	Oxr1	2454.1	2458.9	3236.3	3964	3644.5	2579.2	3573.9	2937.2	2786.9
F1LTJ5	Uncharacterized protein		1690.7	1416.4	1442.8	1323.7	1218.8	1695.4	1385.1	1452.8	1390.7
P12346	Serotransferrin	Tf	291.9	203	283.2	231.7	218.3	249.3	208.6	240.1	241.5
Q9WVE9	Intersectin-1	Itsn1	2924.7	2979.5	2941.5	2935.3	2927.3	2866.4	3111.4	2983.7	2944.7
F1LQ48	Heterogeneous nuclear ribonucleoprotein L	Hnrnpl	3536.6	4206.9	3079.6	3191.1	3229.6	2852.6	3121	2883.5	4132.5
G3V7J0	Aldehyde dehydrogenase family 6, subfamily A1, isoform CRA_b	Aldh6a1	4089.4	3920.3	3832.3	3678.2	3344.5	4090.4	3908.8	3897.4	3606
P97685	Neurofascin	Nfasc	113.9	121.3	115.1	131.3	118.2	108	122.6	121.7	125.3
A0A1K0FUA6	Globin a2	LOC689064	10395.3	5921.7	6725.4	4512	3395.2	17171.5	3869	4325.1	8627.9
Q5RKI0	WD repeat-containing protein 1	Wdr1	7660.3	7965.7	8336.3	8827.6	8451.2	6863.4	8752.1	8507.3	7891.5
Q63622	Disks large homolog 2	Dlg2	2427	2930.8	3178.6	3236.5	3894.1	2335.2	3424.6	2953.4	3335.3
O08873	MAP kinase-activating death domain protein	Madd	1624.2	1784.5	1972.4	1981.4	2299.2	1548.5	2077	1987.8	2046.8
Q9QZA2	Programmed cell death 6-interacting protein	Pdcd6ip	39.7	34.7	36.4	36.6	37.5	33.1	37.6	42.4	36.2
P39052	Dynamin-2	Dnm2	1310.4	1197.5	1223.8	1306.5	1241.5	1351.1	1204.3	1222.4	1191
D4A1G8	Centrosomal protein 170B	Cep170b	1487.4	1404.5	1801.7	1819.4	1999.1	1482.8	1911.7	1840.7	1625.2
Q5XIH3	NADH dehydrogenase [ubiquinone] flavoprotein 1, mitochondrial	Ndufv1	5924.5	6015.6	5716.2	5658.1	5822.3	5612.2	5908.9	5508.4	5377.3
P07340	Sodium/potassium-transporting ATPase subunit beta-1	Atp1b1	7186.1	6981.3	7494.9	7841.5	8315.1	7186.9	7530.9	7678.9	6582
A0A140TAA4	Programmed cell death 6-interacting protein	Pdcd6ip	153.8	134.2	106.7	105	105.8	145.5	110.5	121.1	105.3
P48768	Sodium/calcium exchanger 2	Slc8a2	1930.4	2469	2542.9	2621.1	2981.3	1628.2	3049.7	2624.5	3051.4
F1MAA7	Laminin subunit gamma 1	Lamc1	4050.9	3735.3	3276.5	3292.9	2710.5	4609.4	3148.8	3455.2	3232.3
Q75Q39	Mitochondrial import receptor subunit TOM70	Tomm70	7001	6892.3	8294.7	8333.1	9179.6	6280.4	8647.8	8192	7294.5
O08839	Myc box-dependent-interacting protein 1	Bin1	3006.2	2874.7	3276.4	3773.3	3443.2	3170.7	3418.3	3333.9	2845.6
Q920L2	Succinate dehydrogenase [ubiquinone] flavoprotein subunit, mitochondrial	Sdha	3969.2	3935.7	3682.4	3629.2	3680.4	3567.4	3379	3567.7	3591.8
Q641Y8	ATP-dependent RNA helicase DDX1	Ddx1	3715.4	4184.8	2902.2	3249.8	2993.1	3416.2	2955.4	3119.3	4019.4
D4A8H8	Cytoplasmic FMR1-interacting protein	Cyfip1	73.9	74.9	78.2	78.9	78.4	70.1	84.1	64.2	80.9
D4A4Z9	Kinectin 1	Ktn1	2648.1	2637.1	2330.5	2121.9	2254.1	2761.1	2195.5	2259.5	2466.3
Q5XIM9	T-complex protein 1 subunit beta	Cct2	4223.9	4162.2	4391	4104.3	4191.2	4321.5	4074.5	4358.3	4166.9
Q64605	Receptor-type tyrosine-protein phosphatase S	Ptprs	172.2	172.2	288.2	287.1	346.1	195.9	351.4	295.2	225.1
F1M378	Protein unc-13 homolog A	Unc13a	124.3	164.5	186.3	231.6	243.6	100.2	235.9	181.4	195.3
Q6P136	Hyou1 protein	Hyou1	3374.9	3212.5	3291.2	2847.2	3111.9	3214.8	3061.3	3219.4	3235.6
D3ZM69	Erythrocyte membrane protein band 4.1-like 2	Epb41l2	37.2	27.9	31.3	27.6	16.7	34.3	25.6	27.5	39.2
Q64428	Trifunctional enzyme subunit alpha, mitochondrial	Hadha	5714.3	5314.9	4330.8	3860.8	3987.9	5516.4	4257.5	4849.6	4341.4
D3ZZ99	Alpha-adducin	Add1	259.8	223	263	274.7	187	269.7	199.2	217.6	200.1
P13221	Aspartate aminotransferase, cytoplasmic	Got1	11811.8	13501.7	11306	12630.2	11498.1	10341	11166.3	12115.7	11174.2
B2GUZ3	Methylenetetrahydrofolate dehydrogenase (NADP+-dependent) 1-like	Mthfd1l	3132.6	3553.3	2238.1	2364	2173.1	2550.8	2072.9	2278.6	3246.3
A0A0H2UHM5	Protein disulfide-isomerase	Pdia3	5795.1	6248.3	5621.3	5144.8	4389.8	5054.9	4209.8	4530.1	5297.1
G3V8L3	Lamin A, isoform CRA_b	Lmna	5071.1	4828.3	3483.7	3571.7	2953.5	4207	2902.4	3521.8	4349.7
Q14TE9	DNA topoisomerase 2	Top2b	2496.9	3089.1	1838.5	2108.6	2028.6	2316.9	1914.2	1881.9	3381.1
P62632	Elongation factor 1-alpha 2	Eef1a2	2526.1	2705.4	2556.3	2562.3	2757.4	2452.7	2467.4	2588	2831.3
Q2PQA9	Kinesin-1 heavy chain	Kif5b	2551.2	2364.5	1992.9	1835.4	1712.2	2601.4	1846.5	2005	2242.8
Q5PPJ6	Leucyl-tRNA synthetase	Lars	2495.8	2457.1	2581.8	2389	2748.7	2610.8	2534.1	2594.2	2597.9
P09606	Glutamine synthetase	Glul	7753.1	7573.6	7113.1	7613.6	7656.3	7527.1	6897.5	7317.2	7235
A0A0G2K3V4	O-linked N-acetylglucosamine (GlcNAc) transferase (UDP-N-acetylglucosamine:polypeptide-N-acetylglucosaminyl transferase), isoform CRA_a	Ogt	1748.4	1791.5	2174.1	2353.4	2660	1880.8	2658.7	2190	2151.9
O88989	Malate dehydrogenase, cytoplasmic	Mdh1	13194	14037.3	14166.1	14501.6	14454.9	12680.1	14408.2	14347.5	13190.8
D3ZDT1	Erythrocyte membrane protein band 4.1-like 2	Epb41l2	31.9	28.2	39.3	32.5	29.9	42.1	35.1	35.8	35.9
G3V6C9	Non-specific serine/threonine protein kinase	Cdc42bpa	2673.4	2784.3	2414.7	2343.6	2350.7	2662.7	2435.6	2480.5	2854.5
M0RB22	Protein tyrosine phosphatase, receptor type, D	Ptprd	1170.5	1068.5	1548.4	1487	1744.2	1211.7	1618.7	1615.3	1374.6
D3ZVQ0	Ubiquitin carboxyl-terminal hydrolase	Usp5	2679.2	2499.1	2796.8	2896.3	2892.9	2777.9	2881.8	2732.5	2496.2
P28480	T-complex protein 1 subunit alpha	Tcp1	2671.6	2575.3	2705.9	2531.8	2493.6	2684.6	2656.8	2740.5	2542
P63102	14-3-3 protein zeta/delta	Ywhaz	6824	7175.1	11484.3	12540.6	12915.7	6813.6	12631.1	11465	8824.4
Q9WV48	SH3 and multiple ankyrin repeat domains protein 1	Shank1	1697.7	2290.2	1486.8	1598.8	1856.8	1422.2	1848.3	1491.3	2197.6
A0A0G2K9J2	V-type proton ATPase subunit H	Atp6v1h	3937.3	3945	5360.7	5617.7	6087.5	3887.4	5710.1	5440.1	4492.5
Q5U302	Catenin (Cadherin associated protein), alpha 1	Ctnna1	1982.5	1518.2	1600.8	1728.1	1504.3	2050.4	1513.8	1787.8	1421.3
G3V8T4	DNA damage-binding protein 1	Ddb1	813.4	822.4	818.1	806.7	918.4	699.2	721.9	800.2	824.3
F1LNM0	Disks large homolog 1	Dlg1	1887.4	1993.9	1972.6	2033.9	2159.8	1694.3	1944.6	1940.1	2140
A1A5L2	Pgm1 protein (Fragment)	Pgm1	6679.6	7156.3	5772	6151.6	5561.6	6493.8	5919.2	5834	6255.1
A0A0G2JSM7	Adducin 1 (Alpha), isoform CRA_b	Add1	314.8	315.6	384.8	388	429.3	269.2	426.5	363	364.3
A0A0G2K2L8	Peripheral plasma membrane protein CASK	LOC100910506	2596.7	2828.3	2925.3	3014.8	3329.9	2395.5	2929.9	2879.8	3085.3
D3ZHA0	Filamin-C	Flnc	1505.1	1303.6	1240.4	1008.7	850.6	1726.2	929.1	1199.9	1313.3
Q6P9Y4	ADP/ATP translocase 1	Slc25a4	3914.9	4127.6	3863.4	3964	4024.2	3609.8	4157.2	3971.8	3831.8
P18395	Cold shock domain-containing protein E1	Csde1	2583.9	2658.9	2838.6	2900.3	2960.2	2824.5	2847.1	2883.8	2692.5
P0DJJ3	SH3-containing GRB2-like protein 3-interacting protein 1	Sgip1	1457.2	1381	2162.4	2289.8	2426.8	1473.6	2418.4	2244.2	1675.1
Q2I6B5	V-type proton ATPase subunit a	Atp6v0a1	3516.9	3522.9	4898.1	4818.4	5272.6	3313.5	5310.5	4642.1	4221.9
F1LNJ2	U5 small nuclear ribonucleoprotein 200 kDa helicase	Snrnp200	2585.5	2939.5	1985.8	2162.2	2004	2289.6	1974.8	2108.5	3028.1
F1M403	Ubiquitin-conjugating enzyme E2O	Ube2o	2636.7	2665.9	2474.5	2470.7	2657	2763.3	2599	2546.6	2396.8
Q05764	Beta-adducin	Add2	1595	1537.2	2354.8	2454	2608.1	1628.8	2551.3	2166.8	1904.8
G3V7L8	ATPase, H+ transporting, V1 subunit E isoform 1, isoform CRA_a	Atp6v1e1	3988.2	3719.7	5059.9	5175.8	5226.5	3910.4	4970.6	4650.7	4046.5
O35567	Bifunctional purine biosynthesis protein ATIC	Atic	3093.1	3231.8	2998.5	2925.3	2649.4	3286.3	2822.1	3058	2868.3
D4A781	Importin 5	Ipo5	1641.6	1548	1854.5	1733.4	1822.9	1613.2	1825.1	1692.6	1710.6
M0R3M4	RAN-binding protein 2	Ranbp2	2182.5	2344.7	1942.3	2007.4	1984.7	2016.4	1967.5	1901.3	2459.9
D3Z941	Methionyl-tRNA synthetase	Mars	2039.3	2167	2101.2	2050.3	2233.8	2140.1	2191.3	2203.2	2274.2
A0A0G2K472	Cytoplasmic FMR1-interacting protein	Cyfip1	47.2	43.4	58.2	63.1	60.2	49.3	75.3	66.6	65.7
Q63372	Neurexin-1	Nrxn1	424.7	464.9	613.2	600.9	695.8	372.1	606.1	603.7	528.7
G3V8B6	26S proteasome non-ATPase regulatory subunit 1	Psmd1	4050.2	3650.5	4212.7	3832.1	4288.6	3924.1	3785	3996.5	4178.6
P24155	Thimet oligopeptidase	Thop1	2504.2	2484.8	2617	2436.7	2569.1	2497.8	2550.5	2545.7	2559.8
P97846	Contactin-associated protein 1	Cntnap1	3143.4	3372.2	2738.4	2801.3	2432.5	3003	2821.2	3153.1	3273.5
F1M5M9	SLIT-ROBO Rho GTPase-activating protein 3	Srgap3	1542.8	1733.9	1739.5	1975.8	2008.5	1556.8	2131.6	1684.6	1903.9
P18596	Sarcoplasmic/endoplasmic reticulum calcium ATPase 3	Atp2a3	2273.8	4005.4	785.1	693.9	549.1	1569.6	528.1	769.6	3487.8
Q3KRF2	High density lipoprotein binding protein (Vigilin)	Hdlbp	2378.3	2347.5	2161	2120.9	2321.2	2474	2374.3	2232.7	2371.3
F1M820	Sorbin and SH3 domain-containing protein 1	Sorbs1	227.9	227.8	409.8	480.9	513.1	265.8	466	362.6	335.9
A0A0G2K0B6	Clathrin coat assembly protein AP180	Snap91	4296.7	4189.8	5583.9	5973.2	6842.2	3644.8	4942	5214.7	4653.8
A0A0G2JYT1	ELKS/Rab6-interacting/CAST family member 1	Erc1	118.1	154.2	76.3	69.2	69.4	108.1	66.5	69.6	143.3
D3ZC55	Heat shock 70kDa protein 12A (Predicted), isoform CRA_a	Hspa12a	4785.3	4183.7	5312.3	5700.8	5689.8	4870.3	5949.3	5984.3	3933.7
E9PSL7	Citron rho-interacting kinase	Cit	1481	1236.3	2204	1798.1	1948.6	1653.8	2118	2466.3	1510.8
G3V6S2	Cytoplasmic aconitate hydratase	Aco1	5402	4750.9	4495.8	4228.7	4035.2	6614.2	4107.2	4259.4	4941.1
Q5RKI1	Eukaryotic initiation factor 4A-II	Eif4a2	1905.5	2001.1	1977.6	2039	2107.1	1853.6	1859.1	1863.4	2070.5
F1M446	Ecm29 proteasome adaptor and scaffold	Ecpas	1951.6	1945.7	1945.2	1891.2	2030	1955.6	1995.4	1972.1	2082.8
P31596	Excitatory amino acid transporter 2	Slc1a2	835.1	681.9	1636.5	1607.1	2074.1	816	1763	1435.7	1304.5
A0A0G2K719	DEAD-box helicase 3, X-linked	Ddx3x	640.6	658.3	531.7	544.6	574.1	716.6	601.2	560.9	681.7
O35095	Neurochondrin	Ncdn	2973	2605.5	4563.9	4932.7	4866.5	2972.3	5627.1	4746.2	3147.2
O35077	Glycerol-3-phosphate dehydrogenase [NAD(+)], cytoplasmic	Gpd1	2762.3	2753.3	2609.8	3705.2	2234	2870.9	2379.5	2766	2212.8
Q6GMN2	Brain-specific angiogenesis inhibitor 1-associated protein 2	Baiap2	1625.3	1803.4	4179	4668	5644.9	1548.9	4724.4	3772.5	2860.1
Q07310	Neurexin-3	Nrxn3	2222	2165.2	3026.7	3147.2	3389.5	2154.6	3643.9	3396.8	2566.2
P54311	Guanine nucleotide-binding protein G(I)/G(S)/G(T) subunit beta-1	Gnb1	1271.7	1280.2	1825	1800.1	1785.1	1396.4	1781.3	1671.3	1615.2
P70587	Leucine-rich repeat-containing protein 7	Lrrc7	899.7	827.6	2108	2049.8	2600	1108.2	2770.8	2141.2	1286.7
O35179	Endophilin-A1	Sh3gl2	6626.7	8023.7	7651	8496.7	9005.7	5932.4	8098.4	7381.5	8230.2
Q5FVC2	Rho guanine nucleotide exchange factor 2	Arhgef2	1213.3	1129.5	2113.8	2665	3109.2	1341.7	2880.4	2210.8	1641.7
F1M787	Catenin delta-2	Ctnnd2	1098.3	1135.8	1473.4	1540.8	1544.9	1138.5	1514.5	1435.9	1335.9
P62762	Visinin-like protein 1	Vsnl1	4308.4	5180	4652.8	5704	5163.3	4504	5301.8	3890.8	6250
P10111	Peptidyl-prolyl cis-trans isomerase A	Ppia	13051.9	13838.8	12825.7	14305.6	11986.1	9378.9	9526.5	16199.4	13420.8
D3ZDX5	Plexin B1	Plxnb1	1166.2	1235.5	1169.9	1231.3	1189.2	1204.2	1293.2	1200.2	1273
F2Z3Q8	Importin subunit beta-1	Kpnb1	2729	2735.6	2825.7	2788.6	2882.3	2643.3	2825.7	2942	2790.9
P07171	Calbindin	Calb1	7404.3	17429.5	3698.9	2681.7	3093	5347.5	2955.9	3082.8	13778.5
A0A0G2JWG6	Golgin B1	Golgb1	1417.7	1276.6	1268.4	1148.4	1271.4	1394.6	1337.2	1285.6	1239
O70196	Prolyl endopeptidase	Prep	1704.7	1723.3	1912.1	1843.8	2096.5	1754.3	2036	2003.4	1798.6
A0A0G2K261	Isoleucyl-tRNA synthetase 2, mitochondrial	Iars2	2094.2	2290	2137.8	2337.7	2199.7	2213.5	2336.4	2449.1	2325.7
A0A0G2JUG7	IQ motif and SEC7 domain-containing protein 1	Iqsec1	2603.7	2962.5	2826.7	3178.3	3371.5	2291.2	3057.3	2812.7	3059.5
D3ZBL5	Inositol polyphosphate-4-phosphatase type I A	Inpp4a	1739.1	2087.6	1790.4	1775.5	1882.3	1615.3	1884.6	1747.5	2106.4
Q6IMY8	Heterogeneous nuclear ribonucleoprotein U	Hnrnpu	5323.4	7209.9	3917	4559.6	3924	4623.8	4160	3804.3	7185.8
P49432	Pyruvate dehydrogenase E1 component subunit beta, mitochondrial	Pdhb	4338.2	4278	4035.8	4182.7	4070.5	3967.4	4269.5	4104.2	3941.8
P18418	Calreticulin	Calr	6297.2	6140.4	5730.7	6335.8	5827.1	6422.7	5335.3	5437.8	6035.1
P61983	14-3-3 protein gamma	Ywhag	2887.2	2660.1	3432.2	3943.2	3256.9	3559.1	3332.6	3136.7	2749.2
A0A0G2K542	UTP--glucose-1-phosphate uridylyltransferase	Ugp2	3887.5	4219.6	3095.3	3240.8	3009.9	3727.8	3097.4	3114.1	3651.9
Q9Z0W5	Protein kinase C and casein kinase substrate in neurons protein 1	Pacsin1	2958.4	2605.1	4078.8	4518.1	4959	2712.4	4371.7	3568.6	3136.1
P21707	Synaptotagmin-1	Syt1	2762.9	2945.9	6045.9	6611.3	8079.6	2805.3	7354.9	6031.7	4791.5
Q08163	Adenylyl cyclase-associated protein 1	Cap1	3155.7	3002.6	3872.8	3936.3	4421.7	2988.4	3931.5	3595.7	2934
Q6P6R2	Dihydrolipoyl dehydrogenase, mitochondrial	Dld	4831.7	4832.1	4880.6	4724.3	4707.1	4382	4464.4	4515.3	4317.2
P61265	Syntaxin-1B	Stx1b	8366.9	9908.8	6808.5	9307.3	7209.6	8368	6010.2	7655.6	9263.7
O55147	Rattus norvegicus utrophin	Utrn	1374	1300.1	1154.5	1127.7	1045.2	1444.7	1156.7	1203.5	1169.7
A0A0G2JW28	Gamma-adducin	Add3	3437	3695.3	2938.9	3066.4	2818.5	3038.4	2888.2	2967.2	3609.8
Q9JKB7	Guanine deaminase	Gda	1765.5	1398.7	6258.7	5610.1	7084.3	2232.3	6934.5	5683.3	3120.2
O35889	Afadin	Afdn	2280	2186.2	2541.2	2414	2729.9	2197.1	2669.8	2417.5	2387.4
Q6DUV1	Protein kinase C epsilon type		1889	2002.9	3745.7	4012	4760.4	1841.9	5001.4	3813.5	2670.1
P35571	Glycerol-3-phosphate dehydrogenase, mitochondrial	Gpd2	2356.8	2185.8	2623.2	2774.8	2601.7	2373.8	2921.2	2495.2	2364.7
A0A0G2JTN4	Phosphoribosylformylglycinamidine synthase	Pfas	1710	1776.9	1474.7	1592.7	1441.1	1566.3	1478.7	1468.7	1752.6
B5DFK6	Adaptor-related protein complex 3 subunit delta 1	Ap3d1	2485	2427.7	3425.4	3437.4	3735.1	2451.8	3697.6	3309.4	3108.2
F1LPE9	ELKS/Rab6-interacting/CAST family member 1	Erc1	2.5	6.1	1.6	2.4	3.8	3.2	3.8	4.7	5.4
Q3MHS9	Chaperonin containing Tcp1, subunit 6A (Zeta 1)	Cct6a	5384.2	5266	5398.6	5316.9	4995.6	5443.9	5080.9	5352.4	5083.4
Q5FVI6	V-type proton ATPase subunit C 1	Atp6v1c1	4754.7	4594.2	6167.8	6134.7	7151.8	4103.2	6744.5	6010.3	5090.7
Q09073	ADP/ATP translocase 2	Slc25a5	8210.5	9445.7	7544.8	8075.8	7721.3	7568.2	9709.8	8415.4	8380.8
D3ZQD3	Oxoglutarate dehydrogenase-like	Ogdhl	1525.3	1358.9	1160.1	1327.3	1252.6	1387.8	1224.1	1307	1223.7
P41542	General vesicular transport factor p115	Uso1	2532.5	2521	2652	2564.2	2766.1	2516.1	2839.8	2610.1	2741.4
D3ZCV0	Actinin alpha 2	Actn2	535.3	507.5	1265	1379.5	1443.7	735.2	1467.3	1255.7	894.7
P70600	Protein-tyrosine kinase 2-beta	Ptk2b	1023.1	932	3448.6	3965.7	4703.9	1242	5166.8	3645.4	1879.2
P52481	Adenylyl cyclase-associated protein 2	Cap2	1880.4	2187.7	3062.2	3692	4448.2	1820.2	3961.5	3177.2	2956.9
P37285	Kinesin light chain 1	Klc1	2132.7	1944.8	2062	1879.6	1979.9	2180.1	1969.4	2032.3	1903.3
Q4JFL7	Receptor-linked protein tyrosine phosphatase		51.6	51.9	96	97.5	110.6	60.5	101.1	96.2	63.6
Q5U2N3	Membrane-associated phosphatidylinositol transfer protein 1	Pitpnm1	1250.8	1245.4	1419.5	1395.5	1490.8	1207.4	1571.1	1481.4	1441
Q4VSI4	Ubiquitin carboxyl-terminal hydrolase 7	Usp7	8.2	9.5	9.9	12.2	12.6	8	10.7	8	10.2
B2GV06	Succinyl-CoA:3-ketoacid coenzyme A transferase 1, mitochondrial	Oxct1	2871.9	3176.4	3622.2	3590.3	3694.3	2828.5	3776	3648.2	3911.9
B5DF89	Cullin-3	Cul3	2126.1	2055.1	2288.2	2218.4	2368.8	2014	2283.6	2336.7	2087
Q9ESW0	DNA damage-binding protein 1	Ddb1	32.5	30.6	26.4	27.5	30.5	27	34.3	26.8	37.3
P04642	L-lactate dehydrogenase A chain	Ldha	3276.4	3245.4	6372.9	6700	6362.9	3777.8	7043.2	6679.9	5188.6
P54921	Alpha-soluble NSF attachment protein	Napa	1650.6	1899.7	1890.2	1994.8	2072.3	1629.6	2133.6	2155.3	2050.4
P56574	Isocitrate dehydrogenase [NADP], mitochondrial	Idh2	3489.8	3555.1	2793	2678.5	2282.2	3257.4	2841.1	3009.9	3045.4
B5DFN2	S-adenosylhomocysteine hydrolase-like protein 1	Ahcyl1	6091.1	7102.1	3649.5	3372.1	2832.2	5300.7	3239.7	3871.4	5697
Q7TSU1	Brefeldin A-inhibited guanine nucleotide-exchange protein 2	Arfgef2	910.4	875.2	984	974	964.4	903.7	1038.7	995.2	951.2
P60881	Synaptosomal-associated protein 25	Snap25	4111.4	4564.2	4362.9	5779.7	5000.3	4343.9	4962.1	5524.9	4918.5
P23514	Coatomer subunit beta	Copb1	1671.3	1688.3	1725.1	1642.1	1778.3	1691.3	1742.5	1727.4	1749
D3ZFY7	Pleckstrin and Sec7 domain-containing 3	Psd3	890.2	1182.4	1162	1386.8	1652	878.5	1470.8	977.9	1341.6
F1LM09	Ubiquitin carboxyl-terminal hydrolase 7	Usp7	38.3	28.1	56.1	48.8	43.3	35.4	39	46	35.2
Q9JLU4	SH3 and multiple ankyrin repeat domains protein 3	Shank3	161.3	190.9	321	312	497.4	146.8	432.7	372.4	275.5
Q9JLA3	UDP-glucose:glycoprotein glucosyltransferase 1	Uggt1	1587.2	1631.3	1794.1	1600.8	1799	1570.6	1743.2	1740.7	1815.9
F1LQM9	Exportin 7	Xpo7	2123.1	2301.9	2422	2467.6	2517.9	2178.2	2586.9	2473.6	2492.2
P35465	Serine/threonine-protein kinase PAK 1	Pak1	707.6	800.6	799.7	918	960.5	763.3	824.3	844	887.1
A0A0G2K5Q0	Protein kinase C	Prkcb	36.9	32.9	61.9	67.6	87	37.6	74.8	69.9	57.7
Q63598	Plastin-3	Pls3	5134.7	4656.2	3213.5	3255.1	2474.7	4998.6	3199.3	3557.8	3227.1
P63329	Serine/threonine-protein phosphatase 2B catalytic subunit alpha isoform	Ppp3ca	2765.1	2891.8	4197.1	4537.5	5737.1	2409.6	5698.2	4101.3	3606.7
F1LPP0	Amphiphysin	Amph	2781.9	2764.6	3676.6	3927.8	4786.3	2492.5	3911.3	3473	3255.1
Q68FS4	Cytosol aminopeptidase	Lap3	3047.2	3028.3	2474	2674.7	1722	3493	2290.6	2557.5	2090.4
Q6AYI1	DEAD (Asp-Glu-Ala-Asp) box polypeptide 5	Ddx5	4060.5	5446	2615.3	3026.6	2897.5	3285.4	2915.4	2721.8	4932.7
Q64548	Reticulon-1	Rtn1	3012.4	3355.3	3322.9	3104.1	3281.8	2758.2	3305.7	3163.3	3567.2
F1LSS1	Structural maintenance of chromosomes protein	Smc1a	2793.6	3352.3	1905.4	2086.4	1818.2	2449.9	1843.8	1988.4	3417.1
P68403	Protein kinase C beta type	Prkcb	210.1	207.6	126.2	119.9	91.1	196.7	94.7	145.8	153.1
Q99NA5	Isocitrate dehydrogenase [NAD] subunit alpha, mitochondrial	Idh3a	4840.3	4702.4	5148.8	4603.1	4715.8	4823.8	5104.4	4834.9	4674.6
P41499	Tyrosine-protein phosphatase non-receptor type 11	Ptpn11	1648.9	1677.8	1677.3	1712.5	1536.3	1788.9	1519.8	1696.8	1564.8
D3ZJ01	RAB11-binding and LisH domain, coiled-coil and HEAT repeat-containing	Relch	1978.7	1903.6	2612.2	2463.5	2682	1863.4	2736.1	2471.9	2219.7
F1M8Z8	Sorbin and SH3 domain-containing protein 1	Sorbs1	102.2	96	96.9	94	67.9	135.4	123.9	111.4	92.6
Q68FX0	Isocitrate dehydrogenase [NAD] subunit beta, mitochondrial	Idh3B	5078.9	5551.6	4870	5058.6	4627.2	5001.9	5033.2	5041.4	4880.9
Q5QD51	A-kinase anchor protein 12	Akap12	3636.6	3192.6	1912.8	1824.8	1128.9	3259.7	1433.9	2004.9	2773.1
O55096	Dipeptidyl peptidase 3	Dpp3	3688.4	3713.6	3639	3925.2	3994.9	3579.5	3840.5	3873.7	3850.6
D4A631	Brefeldin A-inhibited guanine nucleotide-exchange protein 1	Arfgef1	1382.6	1391.5	1471.3	1477.9	1632.1	1484.7	1549.5	1573.1	1585.9
E9PTX9	Solute carrier family 12 member 2	Slc12a2	5087.6	5024.3	2921.1	2884.1	2286.9	4786.3	3003.5	3319.6	3259.3
Q5JCS7	Serine-rich synapse associated protein SERSAP1		1095.7	967.5	1997.6	2209.8	3082.7	1161.5	2508	1930.8	1484.1
Q66X93	Staphylococcal nuclease domain-containing protein 1	Snd1	3891.1	3771.1	3528	3434.1	3440.1	3783.8	3402.2	3629.7	3700
F1LY19	RCG38820	Upf1	2019.8	2050.2	2036.3	2081.7	2085.1	2003.2	2198.3	2078.3	2207.6
F1LST4	Microtubule-associated protein	Mapt	946.8	886.3	758.2	728.2	767.9	814.1	746.8	657.2	692.6
G3V7I8	RCG57812, isoform CRA_b	Slk	1382.2	1573.3	1800.6	1900.6	2122.1	1396.7	2042.1	1797.3	1931.7
D4A9D6	DEAH (Asp-Glu-Ala-His) box polypeptide 9 (Predicted)	Dhx9	2724.4	3107.3	2209.3	2377.7	2254.7	2303.8	2251.2	2244.3	3278
Q641Y2	NADH dehydrogenase [ubiquinone] iron-sulfur protein 2, mitochondrial	Ndufs2	3394.4	3481.2	3657.1	3513.5	3558.2	3649	3794.2	3758.5	3636.9
P17764	Acetyl-CoA acetyltransferase, mitochondrial	Acat1	4255.3	3466.1	5449.5	5522.1	5393.7	4272	5502.6	4779.3	3701.5
P04775	Sodium channel protein type 2 subunit alpha	Scn2a	24.5	25	27.9	26.5	29.8	27.7	30.7	22.7	27.9
Q4KM71	Splicing factor proline/glutamine rich (Polypyrimidine tract binding protein associated)	Sfpq	4005.4	4888.7	2990	2940.9	3120.7	3111.3	3025.9	2818.1	5025.9
A0A0G2K6A9	Protein RUFY3	Rufy3	4384.6	4314.9	3680	4041.5	3806.1	4333.1	3355	4122.9	3672
C0IXW5	Furry-like protein	Fry	1797.5	1797.1	1678.7	1730.9	1712.5	1696.4	1770.9	1757.3	1957
A0A0G2JUC7	Dynactin subunit 2	Dctn2	2771	2646.5	2862	2960.9	2908	2627.7	2931.9	2936	2573.9
D3ZQG6	Tripartite motif-containing protein 2	Trim2	1923.9	1961.3	2057.2	2098.9	2142.3	2010.2	2131.7	2139.8	1983.3
B1H216	Globin c3	Hba-a1	16478.8	11011	26879.9	10851.7	11376.6	44989.4	13331	15081.6	24911.1
Q5M9H2	Acyl-Coenzyme A dehydrogenase, very long chain	Acadvl	2230.3	2156.7	1689.4	1617.3	1481.2	2261.8	1752.8	1879.1	1909.5
B1WC61	Complex I assembly factor ACAD9, mitochondrial	Acad9	3819.1	3544.1	3536	3516.8	3956.5	3356.7	3875	3509.3	3676.4
A0A0G2JU11	Rap guanine nucleotide exchange factor 2	Rapgef2	868.4	806.2	1612.5	1893	1945	987.5	1953.9	1608.7	1219.3
Q5BJZ3	Nicotinamide nucleotide transhydrogenase	Nnt	5643.5	5274.1	4843.8	4547.4	3994	5192	4680.4	4989	4325.7
G3V8D6	Tripartite motif protein 3, isoform CRA_a	Trim3	1669	1959	1705.8	1740.7	1795.4	1579.3	1748.8	1682.4	2030.9
Q1JU68	Eukaryotic translation initiation factor 3 subunit A	Eif3a	2898.8	2954.4	3046.6	3023.3	3032.2	3028.2	3053.4	2932.3	3148
Q6P7A4	Prosaposin	Psap	2544.8	2256.7	2286.4	2137.8	2199	2550.8	2548.5	2471.4	2239.1
A0A0G2JWM2	NAD-dependent protein deacetylase	Sirt2	4355.7	3879.2	4122.1	4774.6	3382.8	5025	3977.1	5069.1	2828.7
Q62656	Receptor-type tyrosine-protein phosphatase zeta	Ptprz1	2182.1	2299.7	2728.3	2599.2	2786.1	2208.7	2879.7	2593.1	2380.9
Q00981	Ubiquitin carboxyl-terminal hydrolase isozyme L1	Uchl1	9717.6	6401.6	11244.1	10309.6	11915.3	10168.1	10124	10215.6	5572.3
A0A0G2K1D2	RAP1, GTP-GDP dissociation stimulator 1 (Predicted), isoform CRA_a	Rap1gds1	83.4	67.6	79.4	82	82	90	82.7	98.1	73.9
Q68FQ9	LanC lantibiotic synthetase component C-like 2 (Bacterial)	Lancl2	2082.5	2112.8	2654.7	2606.1	3131.2	1914.4	2727.8	2433.6	2414.6
P81155	Voltage-dependent anion-selective channel protein 2	Vdac2	3261.8	3532.7	3023.9	3160.9	2933.6	3114.2	2928.2	2920.5	3052.4
A0A0G2JY22	Disco-interacting protein 2 homolog B	Dip2b	2591.4	2808.9	2271.1	2267.3	2261.7	2458.1	2142.5	2411	2717.6
G3V8G5	Golgi apparatus protein 1	Glg1	2558.6	2555.3	2324.7	2111.6	2331.4	2380.1	2216.9	2397.5	2555.6
A0A1W2Q6Q2	Serine/threonine-protein kinase DCLK1	Dclk1	1279	1320	2737.5	3052.7	4239.4	1461.5	3267	2328.3	2218.5
P63004	Platelet-activating factor acetylhydrolase IB subunit alpha	Pafah1b1	2519.2	2378.9	2679	2576	2805.2	2507.8	2585.8	2699.5	2520
O35550	Rab GTPase-binding effector protein 1	Rabep1	2182.3	2252.3	2500.8	2598.2	2683.8	2387.6	2664	2626.5	2212.6
P08461	Dihydrolipoyllysine-residue acetyltransferase component of pyruvate dehydrogenase complex, mitochondrial	Dlat	3880.3	3840.3	3824.5	3938	4174.9	3416	4195.4	3814.4	3425.1
A0A0G2JY73	Eukaryotic translation initiation factor 4 gamma, 3	Eif4g3	1664.7	1624.9	1653.6	1745.3	2021	1630.5	1971.5	1735	1758.5
Q6RJR6	Reticulon-3	Rtn3	1723.8	1629.7	2614.7	3010.6	3601.7	1730.2	2992.3	2791.9	2041.7
F1M392	LIM and calponin homology domains 1	Limch1	1089.4	1166.8	1022.6	1041.7	1016.1	1133.1	1069.3	1016.5	1065.1
D3Z981	Plexin A1	Plxna1	625.7	663.1	1114.2	1147.1	1260	751.5	1204	1143.2	954.9
Q6P6U2	26S proteasome regulatory subunit 6A	Psmc3	3215.6	3238.1	3317.7	3235.1	3531.6	3328.2	3343.6	3323.4	3298.5
Q64057	Alpha-aminoadipic semialdehyde dehydrogenase	Aldh7a1	2461.8	2498.3	2471.2	2238.2	2207.3	2506.5	2331.1	2435.1	2201.8
P68255	14-3-3 protein theta	Ywhaq	2829.8	3415.4	2612.2	2498.9	2423.4	2683.1	2495.6	2707.3	3290.8
Q8CF97	Deubiquitinating protein VCIP135	Vcpip1	1233.1	1218.1	1341.6	1383.1	1516.9	1280.4	1535.8	1464.8	1299.6
P30835	ATP-dependent 6-phosphofructokinase, liver type	Pfkl	1910.5	1770.3	2477.2	2290.9	2094.9	1986	2621.7	2223.2	1838.5
D3ZPC4	Neural cell adhesion molecule L1	L1cam	448	503	603.1	607.3	591.5	474.6	524.6	654.4	581
Q7TQ70	Ac1873	Fga	11297.2	3724.5	6352.2	4578.7	2301.9	19087	2803.9	5290.8	6424.5
A0A0G2K9N3	DEAD (Asp-Glu-Ala-Asp) box polypeptide 3	Ddx3	367.2	318.2	329.5	364.9	386	360.8	372.5	375.4	314.3
Q63226	Glutamate receptor ionotropic, delta-2	Grid2	3008.2	4824.5	910	789.9	707.2	1945	758.7	809	4407.3
A0A0H2UHB7	Anion exchange protein	Slc4a4	155.8	142.4	104.3	79.7	72.1	114.8	91.8	101.3	130.7
P40329	Arginine--tRNA ligase, cytoplasmic	Rars1	2729.9	2845.5	2752.8	2515.7	2756.6	2819.3	2934.7	2818.9	2742.9
P31044	Phosphatidylethanolamine-binding protein 1	Pebp1	5484.8	5379.1	5021.3	5202.6	4546	5806.1	4550.9	4871.6	4699.4
P63086	Mitogen-activated protein kinase 1	Mapk1	1852.5	1870.1	2853	2523	2995.5	1655.7	3252.6	2661.6	2084.1
E9PTN6	Glyceraldehyde-3-phosphate dehydrogenase		20.9	22.1	24.9	25.6	23.8	23	23.6	25.9	24.9
Q64578	Sarcoplasmic/endoplasmic reticulum calcium ATPase 1	Atp2a1	194.8	234.3	174.6	182.7	203.4	135.2	252.5	197.7	240.9
M0RBF8	Exocyst complex component 4	Exoc4	1750.8	1701.8	2099.1	2247	2351.7	1767.1	2238.5	2068.1	1868.1
P68511	14-3-3 protein eta	Ywhah	3591.6	4516.2	4239.5	4304.3	4863.1	3660.5	4918.5	4383.1	4579.3
A0A096MJ42	Disks large homolog 3	Dlg3	1428.2	1433.3	3013.1	2984.8	3735.5	1437.6	3583.7	2884.8	1986.3
F1LPM3	Sorbin and SH3 domain-containing protein 2	Sorbs2	1156.6	1021.2	2100.2	2026.1	3047.6	1302.8	2381.1	1879.4	1572.4
P11730	Calcium/calmodulin-dependent protein kinase type II subunit gamma	Camk2g	621.9	516.8	720.8	828.5	847.3	695.5	726.8	772	577.7
Q07009	Calpain-2 catalytic subunit	Capn2	3317.6	2854.5	2465.9	2413.5	2197.9	3351.2	2489.6	2564.5	2459.5
P0DP31	Calmodulin-3	Calm3	10460.3	11838.2	20627.1	13368.4	16284.3	10723.3	20076.6	25307.2	18493.1
P27139	Carbonic anhydrase 2	Ca2	6006.2	5227.4	4557.1	5259.4	3309.2	6545.4	4513.3	5646	4068
Q68FP1	Gelsolin	Gsn	7917.8	6114.1	5363.1	4962.1	3918.9	8861.1	4717.7	6183.1	4125.9
M0R961	Far upstream element-binding protein 2	Khsrp	2430.7	2863.2	1889	2008.2	2035.5	2014.2	2098.9	1942.3	2869.5
Q8K3M6	ERC protein 2	Erc2	292	253.1	753	701.8	1106.4	304.5	694.6	622	416.2
G3V945	Succinate-semialdehyde dehydrogenase	Aldh5a1	3906.1	4172	3484.4	3454.6	2968.7	3602.8	3295.8	3606.4	3280.4
F1LSM0	Ubiquitin-specific peptidase 24	Usp24	1517.1	1677.4	1635.5	1587	1635.8	1501.8	1669.1	1627.9	1842.5
F1M2K6	Plakophilin 4	Pkp4	1394.5	1535.5	1372.3	1334.9	1356.1	1334.9	1484.5	1354.4	1486.6
A0A0G2JY26	DnaJ heat shock protein family (Hsp40) member C6	Dnajc6	1927.7	2029.7	2636.2	2847	2948.2	1940.3	2989	2682.1	2418.8
P47728	Calretinin	Calb2	7788.8	21277.1	5317.2	3698.6	2370.1	8357.7	3282	4962.6	11616.9
P60203	Myelin proteolipid protein	Plp1	49121.8	43846.9	30701.5	34055.6	19666	52074.4	28446.5	40341.1	19721
G3V936	Citrate synthase	Cs	8509.6	8861.9	8795.1	8841.9	9049.8	7742.2	8294.2	8694.7	8396.6
Q8CGU4	Arf-GAP with GTPase, ANK repeat and PH domain-containing protein 2	Agap2	1020.4	1073.5	2242.4	2626.4	3060.2	1100.5	3167.8	2190.6	1794
Q5I0G4	Glycine--tRNA ligase	Gars1	3943.1	4254.7	3575.3	3409.3	3725.6	3894.9	3460.9	3548.1	3472.8
G3V6T7	Protein disulfide-isomerase A4	Pdia4	2505.8	2267.7	2216.8	2079.5	1996.6	2674.8	1999.5	2166.7	2348.2
G3V9K0	Cysteinyl-tRNA synthetase	Cars	2923	2709.7	3329.7	3342.8	3371.5	3074.4	3165.6	3096.3	3111.6
Q499N5	Medium-chain acyl-CoA ligase ACSF2, mitochondrial	Acsf2	3602.1	3256.5	2724.1	2654.7	2336.7	3433.5	2394.1	2758.6	2522.1
P31399	ATP synthase subunit d, mitochondrial	Atp5pd	8430.7	8988.2	8504.6	8544.9	8357.8	8353.4	8726.2	15913.5	13218.7
Q62688	Inactive phospholipase C-like protein 1	Plcl1	2741	2592.5	2525.5	2884.3	2443.3	3154.5	2728.2	2776.3	1995.5
D3ZU13	Eukaryotic translation initiation factor 4 gamma, 1	Eif4g1	2169	2129.5	2264.4	2026.8	2453.3	2200.5	2217.4	2248.7	2328.8
P54313	Guanine nucleotide-binding protein G(I)/G(S)/G(T) subunit beta-2	Gnb2	1318.8	1226.7	1787.4	1912.9	1880.2	1290.1	1899	1782.7	1395
F1LMC7	Septin 7	Sept7	26.8	23.7	46.9	44.1	55.5	23	51.8	47	32
P19490	Glutamate receptor 1	Gria1	503.7	626	736.9	1073.5	896	409.8	1240.4	758.8	742.9
F1LPB9	Rabphilin-3A	Rph3a	2831	2988.3	2602.4	2733.7	3129.2	2479.6	3012.6	3045.4	2390.4
F1M7Y3	RAP1, GTP-GDP dissociation stimulator 1 (Predicted), isoform CRA_b	Rap1gds1	15.8	14.5	19.9	16.2	21.3	14.6	21.6	19.4	19.3
Q9Z2Q1	Protein transport protein Sec31A	Sec31a	2332.4	2238.7	2284.9	2272	2385.7	2210.5	2381.5	2273.2	2339
A2VCW8	Septin 7	Sept7	36.8	39.4	54.3	63.1	67.9	46	63.3	60.7	46.7
A0A0G2K2P5	Tight junction protein ZO-1	Tjp1	1963.3	1993.8	1784.6	1764.5	1733.8	2040.4	1805.5	1831.6	1885
E9PTV9	Glyceraldehyde-3-phosphate dehydrogenase		317.8	324.2	333.8	337.2	327.1	318.1	340	318.8	336.5
A0A096MIX2	DEAD (Asp-Glu-Ala-Asp) box polypeptide 17, isoform CRA_a	Ddx17	1306.6	1503.4	1021.7	1118.1	1007.1	1133.8	980.3	978.7	1583.9
A0A0G2JU56	Non-specific serine/threonine protein kinase	Mark3	452.6	459.9	454.6	474.2	497.9	438	524	451.3	506.6
Q5XIJ3	Isocitrate dehydrogenase [NAD] subunit, mitochondrial	Idh3g	236.9	222.6	248.4	195.2	235.8	227.5	208.7	247.7	233.8
Q5XI32	F-actin-capping protein subunit beta	Capzb	3948.6	3916.5	4960.3	5346.7	5830.6	3729.2	5481.5	5034.7	4408.4
Q05683	Glutamate decarboxylase 2	Gad2	2933.2	2571.1	4368	4022.6	4311.8	2700.1	4030	4095.2	2716.2
D4ABP4	Rab3 GTPase-activating protein non-catalytic subunit	Rab3gap2	232.5	233.2	266.1	263.6	305.4	229.8	245.9	263.1	244.4
A0A0G2JSU4	N-myc downstream regulated gene 2, isoform CRA_b	Ndrg2	5159.9	5238.5	4027.6	3712	3404	5065.1	3329.2	3834.5	4516.3
P48500	Triosephosphate isomerase	Tpi1	746.3	791.1	836.2	781.9	821.8	765.7	865.5	850.6	807.9
P32551	Cytochrome b-c1 complex subunit 2, mitochondrial	Uqcrc2	5025.3	4736.8	4854	5208.8	4569.4	4643.9	4359.1	4908.7	4364.1
A0A0G2K401	Propionyl-CoA carboxylase alpha chain, mitochondrial	Pcca	2733.3	2975.6	2162.5	2276	1982.4	2489.9	2133.8	2233.7	2660.1
P27653	C-1-tetrahydrofolate synthase, cytoplasmic	Mthfd1	1159.5	1128.2	934.6	937.2	861	1078.6	861.4	952.8	1008.4
D4AB03	Family with sequence similarity 120A	Fam120a	1606.1	1602.3	1810.8	1790	2132	1570.6	2042.6	1768.5	1868
Q45QN0	Guanine nucleotide binding protein alpha inhibiting 2	Gnai2	1392.7	1175.8	1468.8	1343	1292.7	1333.7	1237.5	1248.6	1194.6
A0A0G2K6E8	Sperm-associated antigen 9	Spag9	23	20.2	38.3	31.3	27	27.9	29.1	32.3	27.2
E9PSJ4	Sperm-associated antigen 9	Spag9	7	6.9	8.2	7.4	7.9	9.5	7.9	9.8	7
Q924S5	Lon protease homolog, mitochondrial	Lonp1	2567.1	2584.9	2702.6	2618.1	2787.9	2556.3	2742.5	2610.7	2648.2
A0A0G2JSR0	Voltage-dependent anion-selective channel protein 3	Vdac3	3952.6	3880.7	4259.3	4266	4414	3601.8	3816.5	3882.7	3791.6
P10760	Adenosylhomocysteinase	Ahcy	3543.3	3340.9	3159.3	2834.1	2850.6	3114.6	2739.4	3124.6	3248.4
A0A0G2K1C0	Actin-related protein 3	Actr3	2555.4	2683.5	3102.2	3314.9	3702.5	2297.1	3509.2	2962.2	2926.7
M0R5H1	Enhancer trap locus 4	Etl4	1759.3	1560.2	3033.1	2852.5	3624.8	1740.4	3471.8	3544.1	2151.1
H1UBM5	Copine 6 protein	Cpne6	1844.2	1534.7	3430.1	3287.3	3731.1	1956.5	4328.3	2917.1	1731
P15791	Calcium/calmodulin-dependent protein kinase type II subunit delta	Camk2d	1344.3	1483.4	1294.9	1039.8	1300.3	1116.9	1010.5	1066.9	1474.7
P14480	Fibrinogen beta chain	Fgb	5447.5	1918.1	3497.7	2227.2	1224.4	9734.3	1246.2	2770.1	3088.7
A0A0H2UHL9	Drebrin	Dbn1	1332.5	1182.6	2663.5	2743.8	3423.3	1375.8	3236.5	2269.8	1762.9
P17105	Inositol-trisphosphate 3-kinase A	Itpka	840.2	1235	1271.2	1624.6	1895.7	701.4	1997	1130.8	1469.3
F1LN92	AFG3-like matrix AAA peptidase subunit 2	Afg3l2	2068.8	1934.8	2007.2	1898.5	2077	1842.7	1951.2	1959.1	1901.1
Q5PQK5	Radixin	Rdx	2311.7	2154	1960	2148.2	1679.2	2691.1	1934.5	2247.3	1808.6
F1M8G9	Neural cell adhesion molecule 2	Ncam2	2099	1576.8	3335.5	3044.1	3125.7	2296.2	2988.4	3346.6	2199.7
M0RBN6	Neurexin-1-beta (Fragment)	Nrxn1	79.1	74.7	130.2	126.8	161.8	73	127.1	123.8	115.5
P25304	Agrin	Agrn	1450.9	1426.9	1323.7	1452.6	1299.4	1557.2	1398.5	1415.4	1316.2
Q68FS2	COP9 signalosome complex subunit 4	Cops4	3584	3446.6	3647.1	3535.8	3595.4	3505.3	3654.6	3643.4	3202.8
Q04462	Valine--tRNA ligase	Vars1	1800	1879.5	1681.1	1740	1681.7	1953.4	1708.1	1703.1	1857.6
A0A0G2KA95	Neural cell adhesion molecule L1	L1cam	38.1	34.5	59.7	42.3	51.7	28.4	25.3	45.8	45.7
D3ZAA9	MAGUK p55 subfamily member 2	Mpp2	3237.9	4019.8	3512.2	4175.2	5094.7	2552.7	3926.3	3179.6	4533.8
D4A208	SLIT-ROBO Rho GTPase-activating protein 2	Srgap2	1856.9	2449.6	1691.7	1741.5	1910.3	1618.5	1815.6	1653.3	2641.2
P97546	Neuroplastin	Nptn	3278	3989.8	4129.1	4611.1	5065.8	2729.5	4436.3	3921.6	4560.5
P0DMW0	Heat shock 70 kDa protein 1A	Hspa1a	650.2	644.1	1504.9	617.1	614.5	866.5	696.4	710.8	931.8
Q9JI66	Electrogenic sodium bicarbonate cotransporter 1	Slc4a4	35	19.6	24.1	18.7	17.6	48.6	19.8	22.2	26.2
G3V7T6	Splicing factor 3b, subunit 1	Sf3b1	1249.4	1457.2	1035.9	1131.2	1096.8	1110.1	1126.9	1079.1	1463.5
P85845	Fascin	Fscn1	632.6	584.3	1118.8	1298.3	1396.5	836.7	1296.1	1200.8	781.5
M0R735	Heterogeneous nuclear ribonucleoprotein Q	Syncrip	1379.1	1587.8	1441	1442.2	1702.2	1261.7	1582.2	1366.2	1736
W0T3G7	Brain-enriched E-MAP-115-like protein	Map7d2	2689.3	2306.8	2747.9	2686.8	2472.7	3118	2728.1	2992.7	2049.3
A0A0G2K9V6	Threonyl-tRNA synthetase	Tars	1610.6	1601.1	1750.5	1750.9	1901.4	1730.6	1823.9	1757.5	1846.9
Q9EPH8	Polyadenylate-binding protein 1	Pabpc1	1960.1	1949.1	1847.4	1892.5	2014.3	1919.2	1929.2	1884.4	2003.1
A7VJC2	Heterogeneous nuclear ribonucleoproteins A2/B1	Hnrnpa2b1	3460.6	4404.2	2547.1	3170.7	2825.4	2853.5	2647.5	2633.6	4184.6
D4ABT8	Heterogeneous nuclear ribonucleoprotein U-like 2	Hnrnpul2	2133.3	2754.9	1610.1	1815.8	1721.1	1896.1	1716.5	1671	2842.9
Q3ZB99	Tight junction protein 2	Tjp2	2558.2	2620.2	1944.9	2179.8	1734.2	2801.3	1953.9	2162.8	2117.6
Q64538	Serine/threonine-protein phosphatase (Fragment)		2848.5	2968.4	3122.2	3569.7	2971.2	3034.3	2690	3195.2	2697.3
A0A0A0MY13	Probable G-protein-coupled receptor 158	Gpr158	2422.7	2907.2	2823.3	2896.3	3597.5	2108.9	3261.5	2898.3	3323.5
Q63011	Zero beta-globin (Fragment)		12504.5	6602.4	9783.7	4955	4782.7	21556.9	4052.4	4325.5	11527
G3V741	Phosphate carrier protein, mitochondrial	Slc25a3	12715.9	12511.7	11604.9	11937.7	12527.2	11335.8	11660.3	11831	11566.2
P05370	Glucose-6-phosphate 1-dehydrogenase	G6pdx	6820.2	6573	4766	5102.4	4008.5	6725.3	4158	4886.1	5369.6
B5DFC4	Protein kinase C	Prkca	1050.5	1075.9	1376.4	2055.4	1942.1	1132.6	1928.2	1764.3	1210.9
A0A0G2K3Q5	Neuronal cell adhesion molecule	Nrcam	2165.8	2179.8	3011.4	3180.7	3642.7	2255.2	3515.2	3078.8	3018.3
D4A8H3	Similar to RIKEN cDNA 5730469D23 (Predicted)	Uba6	1389.2	1275.2	1274.9	1244.9	1177.7	1363.5	1250.3	1288.4	1231.8
M0RC17	Cell adhesion molecule L1-like	Chl1	1927.5	2350.6	2210.1	1926.3	2073	1803.2	2081.8	2213.1	2248.4
P18163	Long-chain-fatty-acid--CoA ligase 1	Acsl1	2067.4	1793.6	2137.4	1957.4	2098.3	2126.5	2135.4	2169.8	2017
F1LP76	Elongator complex protein 1	Elp1	2565.1	2404.1	3011.4	2754.4	2928.8	2519.3	2751.7	2902.2	2618.8
P37377	Alpha-synuclein	Snca	1942.5	1765.5	3417.2	3376	4162.1	2048.7	3405.9	2958.1	2219.2
A0A0G2K7G7	Septin 8	Sept8	80	68.3	107	126.8	158.5	88.8	136.1	128.8	100.5
Q9WU70	Syntaxin-binding protein 5	Stxbp5	1455.2	1416.6	1779.1	1912.9	1938.8	1512.8	2005.2	1857.6	1680.7
P41565	Isocitrate dehydrogenase [NAD] subunit gamma 1, mitochondrial	Idh3g	72.9	75.4	68.1	68.2	71.3	69.4	63.7	74.9	76.1
Q9WU82	Catenin beta-1	Ctnnb1	1476.3	1394.4	2039.6	2110.2	2098.1	1554.2	1936.5	1958.9	1658.8
P09527	Ras-related protein Rab-7a	Rab7a	2768.3	2762.3	2851.6	3086.2	3117.5	2524.7	2746.8	2894.3	2669
G3V758	Contactin-2	Cntn2	2894.7	3011.5	2099.1	2229.7	1972.7	2781.4	2003.4	2311.5	2549.7
A0A0U1RS13	SH3 and multiple ankyrin repeat domains protein 3 (Fragment)	Shank3	7.9	7.9	10.3	11.6	13.1	11.8	8.3	9.3	9.7
Q5U2N2	Ubiquitin carboxyl-terminal hydrolase	Usp14	2754.9	2383.2	2843.7	2748.8	2706.1	2842.8	2831.1	2787	2370.1
P19139	Casein kinase II subunit alpha	Csnk2a1	1085.6	1104.6	1190.7	1259.8	1336.7	1128.7	1405.6	1266.4	1286
F1M853	Ribosome-binding protein 1	Rrbp1	2002.9	1744.4	1733.5	1482.6	1551.3	2138.1	1619	1717.7	1756.5
Q5XHZ0	Heat shock protein 75 kDa, mitochondrial	Trap1	2016.1	1919	2073.2	2009.6	2181	2031	1846.1	1914.3	1932.3
Q499P2	Leukotriene A(4) hydrolase	Lta4h	3162.5	3057.5	2720.7	2773.8	2489.2	3169.9	2697	2735.1	2637.5
A0A0G2K079	Breast carcinoma-amplified sequence 1 homolog	Bcas1	180.5	154.5	231.9	235.7	158.3	325.8	193	207.7	137.9
A0A0G2K7M1	Glyceraldehyde-3-phosphate dehydrogenase		287.8	281.2	269.3	266.3	276	262.2	270.4	265.5	259.6
F1LN69	Misshapen-like kinase 1	Mink1	611.8	674	1078.1	1037.5	1320.9	651.1	1324.7	1017.3	812.9
F1M614	Laminin subunit alpha 2	Lama2	1515.1	1407.1	1122	1089.3	1036.6	1477.8	1138	1249.7	1251
D3ZX42	G protein-coupled receptor 21 (Predicted), isoform CRA_a	Rabgap1	1961.1	1849.5	2698.4	2621.6	2960.2	2016.9	2709.4	2582.6	2266.8
O08629	Transcription intermediary factor 1-beta	Trim28	1586	1724.4	1317.7	1469	1321.3	1401.1	1253.1	1315.5	1770
O35142	Coatomer subunit beta	Copb2	2434.7	2305.8	2296.3	2158.9	2274.4	2286.1	2310.3	2379.1	2401
A0A0G2K9J0	Protein TANC2	Tanc2	1018.9	882.8	1605	1693.7	1792.2	1112.4	1778.2	1514.9	1176.2
P35213	14-3-3 protein beta/alpha	Ywhab	1102.5	1095.4	1473.5	1374.7	1485.3	1208.6	1527.7	1395.8	1290.5
Q63092	CaM kinase-like vesicle-associated protein	Camkv	11.5	8.6	80.2	90.7	111.3	18.2	106.3	45.1	35.2
P63331	Serine/threonine-protein phosphatase 2A catalytic subunit alpha isoform	Ppp2ca	202	194	256.7	280.1	243.9	223.3	242.6	269.9	216.6
Q6AXV4	Sorting and assembly machinery component 50 homolog	Samm50	1839.7	1827.2	1703.3	1760.6	1647.1	1816	1744.4	1747.5	1684.9
Q64303	Serine/threonine-protein kinase PAK 2	Pak2	1097.6	1133.3	948.6	935.5	853.1	1077.2	965.8	962.4	1116.7
F1LSM8	Dedicator of cytokinesis protein 9	Dock9	221	261.9	141.1	122.6	122.2	164.3	135.7	137.8	239.3
Q5U1Z0	Rab3 GTPase-activating protein non-catalytic subunit	Rab3gap2	48.7	50.6	63.2	52.3	65.7	51.8	72.6	61.8	56.3
A0A0G2K1R5	CaM kinase-like vesicle-associated protein	Camkv	9.5	13	8.4	7.6	7.1	15	6.1	133.9	11.8
G3V7X5	SPARC-like 1 (Mast9, hevin), isoform CRA_a	Sparcl1	2935.3	3524.2	2316.1	2230.1	2235	2748	2163.2	2340	3012.5
P54319	Phospholipase A-2-activating protein	Plaa	2572.6	2477.6	2481.6	2333.4	2551.5	2528.3	2647.8	2614	2605.3
A0A0G2JX67	Prolyl endopeptidase-like	Prepl	2252.3	1907.5	2386.8	2167.7	1848.4	2311.3	2083.9	2593.7	1865.7
Q62780	Probable ATP-dependent RNA helicase DDX46	Ddx46	1920	2099.6	1600.9	1612.3	1620.3	1717.1	1455.2	1574.7	2158
A0A140TA95	Myosin phosphatase Rho-interacting protein	Mprip	0	2.3	0	0	0	0	1.5	1.6	2.5
Q10758	Keratin, type II cytoskeletal 8	Krt8	2689.7	1887.9	1018.2	699.9	837.6	1222.9	1898.4	1759.6	728.7
Q9QW07	1-phosphatidylinositol 4,5-bisphosphate phosphodiesterase beta-4	Plcb4	1651.3	2302.5	1146.8	948.9	875.4	1457.8	1157.4	1454.6	2699.6
D3ZQ57	Plexin B2	Plxnb2	1134	1286.4	1053.1	1024.7	1017	1079.9	1041.2	1067.2	1369.3
Q4KLH4	Paraspeckle component 1	Pspc1	2383	2796.3	2344.4	2629.6	2682.8	2066	2367.7	2459.4	2987.6
P81128	Rho GTPase-activating protein 35	Arhgap35	1644.3	1571.9	1915.8	1906.5	2123.7	1646.3	2123.2	1957.9	1635.1
P62716	Serine/threonine-protein phosphatase 2A catalytic subunit beta isoform	Ppp2cb	93.7	96	110.3	110.3	125.5	86.1	119.3	116.6	92
Q68FU2	Phosphoserine aminotransferase	Psat1	3127.3	2695.7	3821	4187.3	3714.8	3190.1	3654.7	3554.4	2476.3
E9PSK7	C-Jun-amino-terminal kinase-interacting protein 3	Mapk8ip3	786.2	739.5	834	861.7	843.6	843.9	835	896.6	744.1
Q6AYT3	RNA-splicing ligase RtcB homolog	Rtcb	2860.9	3087.4	2277.8	2459.4	2273.8	2678.6	2316.9	2423.2	2903.4
D4A8A0	Carbamoyl-phosphate synthetase 2, aspartate transcarbamylase, and dihydroorotase	Cad	1808.3	1765.2	1572.9	1534.7	1470.8	1801.6	1519.7	1591.8	1678.5
F1MAF8	Autophagy related 2B	Atg2b	872.8	767.5	1104.9	1007.7	890.5	1048.1	901.8	1129.3	968
D3ZHY9	RAS protein activator like 1 (GAP1 like) (Predicted)	Rasal1	819.2	744.1	2850.9	2498.1	2969	940.1	2917	2586.9	1430.7
D3ZAN3	Alpha glucosidase 2 alpha neutral subunit (Predicted)	Ganab	1159	1182.7	1155.3	1086	1094.4	1163.2	1143.1	1199.6	1248
P31977	Ezrin	Ezr	1992.2	1534.4	1999.1	2145.5	2167.6	1530.1	2718.9	2182.3	1474.2
A0A0G2K6I5	Transgelin	Tagln3	6785.3	8821.6	5972	6996.4	6735.7	5573.9	6720.7	7358.3	9074.5
P31424	Metabotropic glutamate receptor 5	Grm5	1025.7	841.7	2582.5	2585	3210.8	1073.4	3025.5	2133.5	1523.6
D3ZI07	Kinesin-like protein	Kif3b	1014.2	1038.4	1232.9	1283	1450.8	1019.7	1335.9	1279.7	1173.7
Q68FY0	Cytochrome b-c1 complex subunit 1, mitochondrial	Uqcrc1	3831.3	3957.9	3557.2	3616.6	3602.7	3530.9	3607.7	3579.3	3469.4
A0A0G2JSR7	Matrin-3	Matr3	4296.5	5188.3	3338.8	3826.7	3767.7	3552.3	3508.5	3356	5404
D3ZG78	Zinc finger ZZ-type and EF-hand domain-containing 1	Zzef1	1134.2	1097.6	1232.1	1312.1	1329.6	1226.9	1379	1320.2	1206.2
F1LXQ7	Rho GTPase-activating protein 21	Arhgap21	1426.3	1593.4	1843.2	1902.1	2039.2	1338.3	1869.5	1771.5	1782.8
B1WBY1	Cul1 protein	Cul1	2164.5	2177.2	2090	2121.9	2243.3	2083.8	2090.3	2224.8	2007.4
P04762	Catalase	Cat	2960.5	2320.4	1887.3	1458.2	1504.9	3471.8	1679	1866.6	2294.2
P29315	Ribonuclease inhibitor	Rnh1	2232.3	2366.2	1592.6	1675.5	1465.7	2208.1	1612.2	1811.9	2103.5
Q5MPA9	Serine/threonine-protein kinase DCLK2	Dclk2	980	1031.5	1179.2	1216.8	1134.1	1082	1518.8	1141.3	1107.8
D3ZJR1	Epidermal growth factor receptor pathway substrate 15-like 1	Eps15l1	173.5	143.1	159.3	173.3	176	153	166	143.7	154.5
B5DFE0	Membrane palmitoylated protein 6	Mpp6	50.2	57.1	65.7	96.4	83.7	54.7	90.8	69.7	79.1
O08651	D-3-phosphoglycerate dehydrogenase	Phgdh	4297.3	3692.2	2927.3	2681.3	1948	3609.2	2119.3	3345.3	2774.7
P28818	Ras-specific guanine nucleotide-releasing factor 1	Rasgrf1	1164.6	917.6	1723.3	1904.3	1837.6	1490.8	2009.4	1740	1725.2
B2GV74	Kinesin light chain	Klc2	1495.4	1636.3	1187.8	1264.2	1139.7	1501.3	1248.6	1270.8	1442.9
A0A0H2UI10	Protein O-GlcNAcase	Oga	1186.8	1086.3	1613.6	1498	1750.8	1459.9	1650	1544.7	1230.1
D3ZMJ7	WNK lysine deficient protein kinase 2	Wnk2	138	167.5	150	155.6	169.8	138.8	164.9	151.1	174.2
P97852	Peroxisomal multifunctional enzyme type 2	Hsd17b4	2007.6	1871.4	1587.9	1485.2	1417.4	2096	1422.5	1653.9	1681.1
O35964	Endophilin-A2	Sh3gl1	1021.5	1068.7	1404.8	1477.6	1693.7	946.8	1409.5	1336.3	1329.5
Q4KM49	Tyrosine--tRNA ligase, cytoplasmic	Yars1	3354.4	3318.8	2950.9	2821.8	2877.5	3434.3	2905.7	2984.3	3114.1
A0A0G2QC53	Epidermal growth factor receptor pathway substrate 15-like 1	Eps15l1	30.4	29.8	26.3	28.5	25.3	35	28.5	26.5	22
D3ZK73	Cullin 4B	Cul4b	1891.5	1980.4	1731.2	1700.8	1735.5	1683.7	1670.1	1710.4	1953.2
A0A0G2KA12	Kinesin-like protein KIF1B	Kif1b	286.7	287.6	276.1	290	285	296.2	310.8	334.5	320.8
P70566	Tropomodulin-2	Tmod2	2274	2343.7	2635.3	2654	2689.8	2192.5	2733.8	2566.1	2404.2
P35565	Calnexin	Canx	4803.8	4409.6	4246.8	4203.2	4014.9	4808.6	3755.5	4125.5	3923.1
D3ZDH8	Septin 5	Sept5	123.3	152.7	350.3	366.3	577.2	111.3	458.7	348.3	253.2
P21807	Peripherin	Prph	6086.6	3208.9	1798.3	926.9	533.7	6094.5	1090.3	1262.7	850.7
A0A0G2K4N7	Membrane palmitoylated protein 6	Mpp6	26.3	35.2	15.2	14.8	14.5	24	12.4	18.7	33.8
P97608	5-oxoprolinase	Oplah	1184.1	1334	1036	1056.9	1018.8	1127.9	1056.8	1080	1378.9
F1LN59	Eukaryotic translation initiation factor 4, gamma 2	Eif4g2	1971.3	1920.9	1907.2	1987.7	2107.4	1980.4	1976	1974	2047.9
O88954	MAGUK p55 subfamily member 3	Mpp3	1897.2	2759.7	1191.9	1305.2	1310.9	1482	1255.1	1195.6	2729
P70627	Glutamate carboxypeptidase 2	Folh1	2127.1	2146.5	1921.4	1720.6	1408.3	2316.3	1605.8	2055.8	1808.6
O88917	Adhesion G protein-coupled receptor L1	Adgrl1	1188.1	1130.4	1723.8	1792.6	1970.6	1199.9	1917.9	1688.7	1521.1
A0A0G2K2I6	Dedicator of cytokinesis protein 9	Dock9	21.9	24.8	26.5	27.5	22.5	33.3	24.3	26.8	25.5
Q9JJ31	Cullin-5	Cul5	2226.7	2332.3	2283.8	2393.2	2459.9	2084.8	2297.7	2318.1	2427.6
P20717	Protein-arginine deiminase type-2	Padi2	3865	3729.5	2376.7	2276.2	1699.8	3889	2105.5	2708.3	2389.4
P15429	Beta-enolase	Eno3	627.5	701.8	1007.7	782	711.4	833.9	699.3	864.3	519.8
O08679	Serine/threonine-protein kinase MARK2	Mark2	615.3	623.2	803.4	842.1	1120.9	601.2	878.5	882	816
P21913	Succinate dehydrogenase [ubiquinone] iron-sulfur subunit, mitochondrial	Sdhb	3854.3	3852.4	3387	3563.7	3257.9	3547.7	3213.2	3282.3	3327.8
F1M5N4	Malic enzyme	Me3	3433.3	3880.1	4752	4261.2	5025.7	3222.3	4500.3	4173.1	3376
F1M9W9	Similar to TRS85 homolog (Predicted)	Trappc8	1107.9	1161.4	1166.3	1193.1	1203.6	1110.9	1250.5	1230	1271.2
Q566E4	Heterogeneous nuclear ribonucleoprotein R	Hnrnpr	3228.6	4048.7	2601.1	2717.9	2748.9	2657	2813	2442.3	4148
Q2IBD4	Cortactin-binding protein 2	Cttnbp2	1289.9	1502.5	1961.3	2194.2	2474.4	1187.3	2385.1	1887.6	1934.7
G3V7M0	CCR4-NOT transcription complex, subunit 1	Cnot1	1796.3	1955.9	1736.1	1917.6	1945	1650.6	1939	1840.8	2104.7
A0A0G2K5L2	RCG47744, isoform CRA_c	LOC100911440	2332.8	2517.7	3957.5	3923.2	4758.2	2086.1	4466.8	3911.3	3143.1
Q5I0D1	Glyoxalase domain-containing protein 4	Glod4	3296.1	3631.1	3192.3	3298	3030.5	3548.9	3467.8	3011.7	2879.4
A0A0G2JWJ4	Triosephosphate isomerase	LOC100911515	36.4	33.5	41	37.4	49.5	35.6	42.2	46	46.5
D3ZBU7	Similar to putative protein (5S487)	RGD1310819	513.2	439.7	1276.9	1481.2	1834.8	570.8	1840.2	1131.6	764.3
F1LZ81	Dedicator of cytokinesis 4	Dock4	1150.4	1200.3	1305.4	1519.7	1458.7	1144.5	1724.6	1384.6	1252.1
D4AEI5	Myelin expression factor 2	Myef2	2855.3	3488.9	2268.1	2581.8	2428.7	2417.5	2333.7	2292.1	3579.4
A0A0G2K761	Cullin 2	Cul2	2198.4	2072.6	2605.6	2603.7	2663.4	2296.9	2763.4	2656.2	2170.2
Q9JK64	Multidrug resistance protein 1a	Abcb1a	2012.1	1735.7	1641.6	1684.1	1610.6	1801.8	1717.9	1663.6	1720.1
P62198	26S proteasome regulatory subunit 8	Psmc5	3410.6	3313.7	3462.8	3292.7	3677	3444.8	3538.8	3502.8	3447.6
D3ZWA8	Adaptor protein, phosphotyrosine-interacting with PH domain and leucine zipper 1	Appl1	1487.1	1502.5	1732.9	1723.9	1852.7	1481	1818.1	1737.9	1762.5
G3V8R2	Neurocan core protein	Ncan	1798.9	1664.4	3093	3946.4	4476.1	1892.5	3982.5	2884.4	2276
O35867	Neurabin-1	Ppp1r9a	974.2	941.3	1409.3	1543.3	1824.9	1010	1425.6	1322.4	1130.2
A0A4X0W8E9	Active breakpoint cluster region-related protein	Abr	1264.7	1138.3	1988.3	2145.1	2084.6	1423.2	2102.3	2021.6	1460.6
F1MAK3	Rho GTPase-activating protein 32	Arhgap32	768.1	825.3	1117.6	1191.3	1454.4	794.3	1356.7	1115.2	1035.9
B5DFG5	RCG53214, isoform CRA_d	Sept6	800.6	858.7	1206.1	1186.6	1273	829.4	1335.6	1253.2	1038.9
P20059	Hemopexin	Hpx	3786.6	2453.6	2943.6	5345.4	2117.4	3797.6	2233.9	2759.1	3829.3
Q5M9H7	DnaJ (Hsp40) homolog, subfamily A, member 2	Dnaja2	2078	2023.1	2232.1	2269.6	2197.8	2103	2128.2	2123.2	2184.7
Q3ZB98	Breast carcinoma-amplified sequence 1 homolog	Bcas1	19.7	21	27.4	19.6	21.9	27	24.9	29.4	19.7
F1LTW9	EFR3 homolog B	Efr3b	1600	1723.7	1657.8	1779.2	1932.9	1493.8	1883.6	1735.7	1917.6
A0A0G2K6D5	Pitrilysin metallopeptidase 1	Pitrm1	1931.4	2194.9	1990.7	1919.8	2144.8	2191.4	2295.8	2136.2	2050.1
Q5XI38	Lymphocyte cytosolic protein 1	Lcp1	2548.8	2024	2549.3	2232.4	1933.9	2862.9	1811.6	1897	1885.5
B3GNI6	Septin-11	Septin11	585.6	574.5	784.3	760	870.2	554.6	861.5	758	688.2
Q64541	Sodium/potassium-transporting ATPase subunit alpha-4	Atp1a4	14.1	15	15.6	14.5	17.1	15.5	22.3	19.9	17.2
P97874	Cyclin-G-associated kinase	Gak	1490.4	1461.3	1624	1615.8	1805.6	1435.1	1744	1622.5	1701.9
Q5U328	Nucleolin	Ncl	6314.4	7429.3	4514.7	4905.8	4811	5259.4	4951.6	4636.4	7117.4
D4A0A1	SOGA family member 3	Soga3	2103.4	2072.7	2476.6	2721	2627.3	2002.8	2487.9	2614.7	2159.9
Q8CFG5	Voltage-dependent calcium channel subunit alpha-2/delta-3	Cacna2d3	1035.6	903.4	1767.4	1901.6	2045.6	1104.2	1941.7	1647.6	1338.8
D3ZT07	Septin 5	Sept5	174.4	165.2	210.6	230.8	177.3	191.4	186.4	205.2	173.3
D3ZWL6	Adenosylhomocysteinase-like 2	Ahcyl2	2099.6	2026.9	1339.6	1346.1	1203.4	1718.9	1427.9	1418.5	1612.9
Q6P9U0	Serine (Or cysteine) peptidase inhibitor, clade B, member 6a	Serpinb6a	2540.3	1972.5	1705.7	1961.3	1716.2	2304.6	1859.9	2159.3	1670.4
P41562	Isocitrate dehydrogenase [NADP] cytoplasmic	Idh1	2227.6	2124.5	2084.3	2224.7	1740.1	2461.1	1889	2168.2	2024.4
G3V8Q9	Adenomatosis polyposis coli, isoform CRA_a	Apc	829.5	841.6	940.3	943.8	1019	879.2	1006.4	1011	955.1
P85970	Actin-related protein 2/3 complex subunit 2	Arpc2	2650.6	2741.8	3632.1	4233.3	4547.7	2375.3	4618.7	3493.3	3209.7
P45592	Cofilin-1	Cfl1	3810.4	4094.3	4433.4	4780	4981.5	4041.6	4487	4427.6	4265.8
O35244	Peroxiredoxin-6	Prdx6	5603.9	6008.3	5189.1	5890.7	4511.3	5970.1	5906.8	5539.4	4441.4
A0A096MJN4	Septin 4	Sept4	4500.4	4833.3	2503.3	2943.2	2042.1	4143.9	2132.1	2953	3970.7
P61107	Ras-related protein Rab-14	Rab14	1539	1515.1	1888.8	1736	1945	1437.7	1942.1	1845.3	1690.8
A0A0G2JZF0	SEC24 homolog C, COPII coat complex component	Sec24c	1716.5	1727	1804.5	1756.2	1915.8	1739.1	1953.1	1833.2	1870.3
A0A0G2JXK1	Voltage-dependent P/Q-type calcium channel subunit alpha	Cacna1a	604	755.4	421	424.4	500	480.6	471.5	480.6	803.1
Q6P3V8	Eukaryotic translation initiation factor 4A1	Eif4a1	616.4	641.6	721.9	679.4	779.8	715.9	652.1	738.2	764.5
Q63083	Nucleobindin-1	Nucb1	1233.9	1062.4	1058.4	1041.4	1033.5	1170	1033.6	1033.3	989
D4A6H8	Catenin alpha 2	Ctnna2	1234.8	1212.9	2038.2	1952.6	2323	1253.5	2179.2	2020	1605.9
O88871	Gamma-aminobutyric acid type B receptor subunit 2	Gabbr2	945.5	1031	1241.6	1122.3	1412.2	855.6	1327.2	1308.2	1284
B4F779	DCC-interacting protein 13-beta	Appl2	1167.8	1360	1016.3	1065.1	916.8	1173.8	1016.3	1062.6	1287.7
F1LS79	Chondroitin sulfate proteoglycan 4	Cspg4	795.5	720	846.4	801.4	856.3	823.2	878.5	829.3	805.2
D3ZRN3	Actin, beta-like 2	Actbl2	30.9	24.4	28.6	26.8	28	31.5	28.3	29.8	29.7
G3V8A5	Vacuolar protein sorting-associated protein 35	Vps35	3461.6	3476.5	3871.5	3923.9	3990.7	3116.1	3847.7	3815.2	3857.3
F1LZF2	Formin-binding protein 1	Fnbp1	1952	2028	1249.7	1343.8	1144.5	1739.9	1085.4	1355.8	1589.6
F1LS86	Isoleucine-tRNA synthetase (Predicted)	Iars	2409.8	2271.3	2535.5	2342.1	2628.4	2550.7	2579.5	2576.2	2402.4
D3ZZB0	Disco-interacting protein 2 homolog C	Dip2c	691	644.3	701.5	670.6	672.1	700.1	675.6	694.5	653
A0A0G2JSI1	4-trimethylaminobutyraldehyde dehydrogenase	Aldh9a1	1792.2	1754.9	1426.8	1455.6	1366.3	1682	1375.6	1486.1	1557.2
D3ZS72	Phosphatidylinositol-3,4,5-trisphosphate-dependent Rac exchange factor 1	Prex1	1939.4	2059.2	1491	1535.2	1574.5	1724.3	1534.1	1534.4	2276.7
E9PT66	Splicing factor 3b, subunit 3	Sf3b3	1362.2	1545.2	1140	1214.6	1179.4	1154.9	1130.2	1131.6	1680.3
F1LPV0	Asparaginyl-tRNA synthetase	Nars	2598.8	2353.7	2368.5	2271	2270.7	2725.7	2368.3	2410.7	2257.8
Q9Z1E1	Flotillin-1	Flot1	1427.1	1182.1	1554.8	1397.8	1540.3	1332.3	1410.1	1425.9	1305.7
P14408	Fumarate hydratase, mitochondrial	Fh	3808.3	3913.4	2933.6	2776.8	2873.5	3163.4	2887	3031.4	3381.9
A0A0G2JYF0	Anion exchange protein	Slc4a10	2627.7	2612.1	2540.6	2902	3664.7	1717.8	2925.2	2444.2	3272.8
P14604	Enoyl-CoA hydratase, mitochondrial	Echs1	3097.4	3252	2594	2830.5	2153.5	3100.1	2401	2857.4	2747.3
A0A0G2JSP8	Creatine kinase M-type	Ckm	1778.7	1659.9	2431.5	2153.1	1030.2	2664.1	977.8	1711.4	1094
G3V6L8	RCG61894, isoform CRA_a	Strn	1166.2	1117.9	1428.2	1474.7	1637.8	1200.6	1571.2	1456	1268.8
D4A435	Intercellular adhesion molecule 5	Icam5	635.1	614.1	2084.9	2496	3002.8	770.8	2957	1764.9	1296.4
P19804	Nucleoside diphosphate kinase B	Nme2	791.4	844.9	909.6	914.7	908.5	865.1	931.5	924.9	792.6
A0A0G2KAS8	WNK lysine deficient protein kinase 2	Wnk2	64.6	53.1	66.5	56.1	57.3	61.4	58.1	55.5	63.2
P29101	Synaptotagmin-2	Syt2	4665.7	5653.7	1552.8	1686.6	1094.7	3665.5	1094.2	1485.2	4552.8
P02680	Fibrinogen gamma chain	Fgg	5499.7	1701.2	3320.4	2170	949.5	10018.1	1197.5	2705.4	3016.1
D3ZU84	Syntaxin-binding protein 5-like	Stxbp5l	1599	1632	1773.3	1780.2	2010.5	1418.7	2024.8	1871.3	1935.4
P08009	Glutathione S-transferase Mu 7	Gstm7	1275.2	1075.5	1878.6	1493.1	1704.8	1239.9	2275.1	1964.9	1358.7
D3ZPR0	Chromosome segregation 1-like	Cse1l	1875.5	1919	1703.6	1740.2	1655	1749.1	1764.9	1744.9	1965
P62142	Serine/threonine-protein phosphatase PP1-beta catalytic subunit	Ppp1cb	233.1	246.4	275.1	290.7	294.5	239.6	290.3	263	270.3
B3GS92	Molybdopterin molybdenumtransferase		215.1	161.1	218	240.3	158.2	227.3	180.2	167.4	148.4
Q6LDP3	Rat glutathione S-transferase		1792.1	2233.3	1626.2	1723	1545.9	1343.5	1670.7	1798.1	2404
D3ZQM0	Splicing factor 3a, subunit 1	Sf3a1	1963.1	2435.7	1516	1588.2	1597.6	1707.4	1540.1	1522.8	2454.7
P13635	Ceruloplasmin	Cp	3040	2309.8	2264.8	3388.3	1302.4	2925.1	1523.5	1913.4	2888.5
P06866	Haptoglobin	Hp	2754.2	1835.6	3165.2	9680.9	2578.9	5826.4	2447.6	3517.6	5951.6
M0R5P8	ADAM metallopeptidase domain 22	Adam22	1934.2	1983.4	1926.7	2083.1	2258.8	1664.9	1929.2	2070.3	2223.5
P04785	Protein disulfide-isomerase	P4hb	5129.3	4970.2	4355.7	3771.5	3951.3	5191.1	3812.5	4297.9	4706.7
P20651	Serine/threonine-protein phosphatase 2B catalytic subunit beta isoform	Ppp3cb	1248.3	1353.1	2209.2	2341.7	2707.9	1282.8	2782	2245.4	1864.7
F1M9G9	Sodium channel protein	Scn2a	385.9	508.2	559.9	579.8	670.5	250.5	573.8	572.8	637.6
Q63151	Long-chain-fatty-acid--CoA ligase 3	Acsl3	1110.4	973.9	1111.5	1029.9	1101.3	1124.6	1075.6	1153.4	976.7
Q6DGG0	Peptidyl-prolyl cis-trans isomerase D	Ppid	2640.8	2773.4	3105.6	3254.3	2715.9	2760	2983.9	2944.8	2684.8
A0JN25	Microtubule-associated protein	Mapt	116.4	109.5	184.4	136.3	161.5	140.5	166.3	192.8	123.5
Q6AYS7	Aminoacylase-1A	Acy1a	2864.9	2351.5	2373.3	2588.1	1845.8	2794	1996.5	2703.4	1979.9
F1LM84	Nidogen-1	Nid1	1421.4	1276.2	1129.7	1067.9	964.6	1457.6	1120.3	1162	1128.7
Q8R491	EH domain-containing protein 3	Ehd3	714.3	573.1	919.4	936.3	987.3	848.1	1053.9	885.9	689.5
B0BNF1	Septin-8	Septin8	46.8	41.5	38.2	40.5	39.6	46.7	52.6	36.3	42.6
D3ZF26	Tankyrase 1-binding protein 1	Tnks1bp1	856.9	860.7	1057.6	1082.7	1269.9	857.9	1295.7	946.6	936.5
F1M8L1	Kinesin-like protein	Kif2a	4073.6	3768.5	4776	4774.1	4732.4	4013.6	4939.3	4686.4	3591.5
P51635	Aldo-keto reductase family 1 member A1	Akr1a1	2287.1	2164.9	2207.8	2203.6	2526.8	2037.3	1949.7	2302.2	2192.7
D4A022	GTPase-activating protein and VPS9 domains 1	Gapvd1	1099.8	1088.2	1277.5	1259.6	1319.2	1152.5	1321.3	1291.7	1201.8
Q5D023	Dynein light intermediate chain	Dync1li2	1424.5	1378.8	1414.9	1501	1535.3	1441.6	1479.6	1534	1287.8
A0A096MK30	Moesin	Msn	4607.1	3259.4	2720.2	2502.9	2084.8	4477.4	2149.4	2546.8	2463.3
Q5RKI5	FLII, actin-remodeling protein	Flii	1249.6	1337.6	1215.8	1207.8	1221.9	1322.8	1433.5	1286.5	1316.9
A0A0G2K3Z9	Peroxiredoxin		6709.7	6051	5372.7	4427.8	3916.2	7471.9	4709	5334.3	4741.2
Q1AAU6	Arf-GAP with SH3 domain, ANK repeat and PH domain-containing protein 1	Asap1	1241.2	1259.1	1690	2075.1	2057.3	1352.1	1909.3	1775.5	1572.9
D3ZZZ9	Catenin (Cadherin associated protein), delta 1 (Predicted), isoform CRA_a	Ctnnd1	1138.9	1019.2	1291.6	1248	1338	1133.8	1381.6	1351.5	1171.5
P11884	Aldehyde dehydrogenase, mitochondrial	Aldh2	88.7	108.3	86	91.7	69.4	94.4	80.7	87.5	79.9
A0A0G2K0Q2	Kinesin heavy chain isoform 5A	Kif5a	1312.6	1209.6	1190	1168.9	1117.3	1466.2	1199.2	1307.3	1104.3
F1M8A4	PTPRF-interacting protein alpha 2	Ppfia2	745.9	824.1	1120.6	1022.8	1230.4	678	1145.4	995.7	1006.5
D3ZLD5	Golgin A3	Golga3	865.2	801.2	892	882	911.1	978.6	916.1	903.1	908.7
D3ZF86	ARFGEF family member 3	Arfgef3	820.7	796.6	957.6	1086.2	1103.2	874.1	1071	1134.9	975.4
Q6AY84	Secernin-1	Scrn1	4258.2	4948.5	4582.5	4773.6	4149.9	4878.4	4205.3	4608.4	4387
G3V8Y8	Huntingtin interacting protein 1, isoform CRA_a	Hip1	1286.7	1233.1	1004.1	1027.4	1009.1	1301	1068.2	1057.7	1330.4
F1LXV0	Ribosomal protein S6 kinase	Rps6ka1	679.3	921.6	290.4	296.3	238.1	501.7	244.6	302.8	812.5
P12369	cAMP-dependent protein kinase type II-beta regulatory subunit	Prkar2b	751.5	614	1978.3	1908.2	2463.6	846.9	2080.6	1971.1	1323.6
Q5U2X8	Acyl-CoA thioesterase 9	Acot9	1932.2	1732.4	2152.4	2310.5	2334.4	1954.3	2461.6	2314.4	1925.4
Q561S0	NADH dehydrogenase [ubiquinone] 1 alpha subcomplex subunit 10, mitochondrial	Ndufa10	3387	3464.3	3231.7	3284.5	3323.9	3269.6	3307.7	3225.5	3194
P62193	26S proteasome regulatory subunit 4	Psmc1	2088.7	2265.6	2264.5	2015.3	2294.2	2136.8	2756.6	1952.4	2379.2
Q5M7T6	V-type proton ATPase subunit	Atp6v0d1	2287.9	2348.4	3206	2980.7	3720.5	2032.9	3514.7	3006.3	2860.1
Q62829	Serine/threonine-protein kinase PAK 3	Pak3	542.9	456.8	730.4	631.7	652.7	548.1	712.9	656.8	460.5
A0A0G2JZM2	Protein transport protein SEC23	Sec23a	1083.8	1141.6	1141.6	1119.8	1208.1	1047.6	1134.8	1183.8	1228.7
O54922	Exocyst complex component 7	Exoc7	1549	1463.7	1718.7	1871.9	1983.1	1622.7	1883.7	1758	1547.7
A0A0G2K2M9	Serine/arginine repetitive matrix 2	Srrm2	872	861.6	681.4	691.7	671.7	756.7	558.8	648	955.7
Q3KRE0	ATPase family AAA domain-containing protein 3	Atad3	3243.3	3539.1	3490.4	3519.7	3608.7	3090.8	3799.6	3308.8	3408.4
A9CMB7	Aspartyl-tRNA synthetase	Dars	2846.1	2978.3	2580.4	2374	2489.8	2834.9	2639.1	2582.4	2864.3
D4ABM3	Dishevelled associated activator of morphogenesis 1 (Predicted)	Daam1	1036.1	1090.2	1058.2	1193.7	1062	1084.4	1201	1181.5	1078.5
A0A0G2K9P4	Endophilin-B2	Sh3glb2	2526.6	2525.8	2513.7	2599.2	2779.7	2483.6	2671.7	2348.2	2672.7
Q5XFX0	Transgelin-2	Tagln2	1883.1	1406.9	1544.3	1450.6	1174.3	2108	1298.3	1516.7	1696.3
A0A0H2UHV9	Coatomer subunit gamma	Copg2	1352.2	1354	1299.5	1368.9	1289	1220.4	1382.7	1351	1464.5
D3ZWX4	NCK-interacting protein with SH3 domain	Nckipsd	1373.9	1224.6	1334.7	1316.3	1334.9	1458	1330	1455.9	1151.4
D3ZSA9	Nodal modulator 1	Nomo1	1008.1	970.2	1014.6	986.7	1036.7	1038.1	1053.9	1026.9	1026.2
G3V6W6	Proteasome 26S subunit, ATPase 6	Psmc6	2238	2178.6	2357.1	2294.7	2454.2	2407.7	2328.6	2401.2	2314.7
B2GV33	Amine oxidase (Fragment)	Maoa	3026.4	2646.3	3516.4	3166.8	3270.7	2961.7	3250.6	3498.4	2942.1
O70351	3-hydroxyacyl-CoA dehydrogenase type-2	Hsd17b10	1401.2	1486.6	1220.4	1292.7	1184	1359	1202.7	1288.1	1338.6
D3ZD97	DEAH (Asp-Glu-Ala-His) box polypeptide 15 (Predicted), isoform CRA_b	Dhx15	1937.1	2214.5	1469.1	1579.2	1487	1707.5	1557.8	1513.7	2326.8
Q80U96	Exportin-1	Xpo1	3036.3	3344.9	3044.9	3145.4	2917.2	2843	3019.2	2929	3297.6
Q568Z9	Phytanoyl-CoA hydroxylase-interacting protein	Phyhip	2395.1	2874.3	3307.3	3609.5	3915.7	2337	3528.8	3020.6	3594.2
F1LN88	Aldehyde dehydrogenase, mitochondrial	Aldh2	14.7	8.4	18.7	10.1	13	9.5	14.8	11.2	20.7
P62483	Voltage-gated potassium channel subunit beta-2	Kcnab2	2700.5	2371	2466.6	2965.2	2716.4	2619.9	3189.7	2927.6	1945.2
G3V7G0	Dynein light intermediate chain	Dync1li1	1170.4	1147.1	1337.5	1323.1	1354.1	1246.7	1377	1341.8	1203.2
A0A0G2K6T9	Protocadherin 1	Pcdh1	563.1	518.9	1134.5	1252.2	1523.6	542.3	1488.8	1090.1	826.8
Q5XIT9	Methylcrotonoyl-CoA carboxylase beta chain, mitochondrial	Mccc2	1418.6	1349.7	1231.1	1225.8	1181	1295.9	1272.1	1248.8	1443.3
Q63754	Beta-synuclein	Sncb	1793.2	1727.6	1898.8	2039.4	2163.6	1750.6	1982.3	1835	1871.3
A0JPJ7	Obg-like ATPase 1	Ola1	2646.6	2548.4	2601.4	2678.4	2792.1	2565.8	2811	2681.1	2294.1
G3V9U2	3-ketoacyl-CoA thiolase, mitochondrial	Acaa2	2115.3	2426.2	1478.7	1470.7	1193.8	1687.3	1362.9	1662.7	1871.1
P19511	ATP synthase F(0) complex subunit B1, mitochondrial	Atp5pb	3295	3245.9	3411.4	3354.4	3052.6	3099.8	3301.5	3311.8	3140.4
Q9Z272	ARF GTPase-activating protein GIT1	Git1	1139	1097.3	1930.1	2108	2262.5	1207.7	1913.1	1833.7	1387.4
Q9QYU4	Ketimine reductase mu-crystallin	Crym	1004.3	907.8	4328.4	3123.7	3765.8	1270.5	4367.5	3887.9	1674.6
P14669	Annexin A3	Anxa3	2246.4	2092.7	2357.5	2870.6	2407.3	2367.7	2459.1	2286.6	1972.9
O35331	Pyridoxal kinase	Pdxk	1331.5	1345.6	1393.2	1365.2	1450.3	1264.8	1262.7	1267.8	1348.1
M0RD40	SIK family kinase 3	Sik3	2327.7	2143.8	2586.1	2458	2483.3	2403.4	2555.4	2664.1	2076.6
D3ZN95	Host cell factor C1	Hcfc1	1662.6	1936.8	1327.2	1381.4	1333.4	1458.1	1372	1372.9	1952.7
A0A0G2K490	TRAF2 and NCK-interacting kinase	Tnik	774.5	813.7	1246	1322.2	1483	801.7	1403.7	1140.3	1007.7
D3Z9L0	Acylglycerol kinase	Agk	1074.2	997.2	1332.1	1453.3	1355.7	1039.5	1338.1	1302.4	1107.2
A0A0G2JZI0	Scaffold attachment factor B	Safb	1122.3	1295.4	916.9	1101.1	860.7	1124.8	860.2	849.9	1428.5
M0R9A7	Glutamate receptor 1	Gria1	539.4	796.2	467.9	506.9	688.2	356.7	784.6	478.7	794.9
A0A0G2KAM4	Fascin	Fscn1	213.9	192.4	392.4	424.7	462.7	276.1	437.7	397.6	271.2
P84083	ADP-ribosylation factor 5	Arf5	1851.6	1884.3	2191.5	2039.4	2586.8	1521.8	2390.7	2026.6	2191.6
F1LMA4	G protein-coupled receptor kinase	Grk2	29.5	27.4	34.8	30.1	35.6	26.1	32.8	29.7	34
O35112	CD166 antigen	Alcam	1393.9	1185.1	1813.7	1565.3	1999.3	1359.9	1595.4	1542	1413.4
Q02563	Synaptic vesicle glycoprotein 2A	Sv2a	2794.7	2875.5	3674.3	3776.6	4034.3	2616.8	4148.1	3763	3445.2
Q68FT7	Phenylalanyl-tRNA synthetase subunit beta	Farsb	2223	2178.2	2137.6	2102.2	2152.1	2163.7	2085.7	2150.2	2172.3
F1M1B3	WASH complex subunit 5	Washc5	1356.7	1366.8	1278.5	1302.8	1266.9	1352.4	1355.8	1322.5	1332.8
F1LMR7	Dipeptidyl aminopeptidase-like protein 6	Dpp6	1411.1	1491.2	1926.4	2059.4	1746.7	1411	1629	1640.5	1671.1
G3V7L6	26S proteasome regulatory subunit 7	Psmc2	3214.2	3016.2	3205.4	3078.4	3278.4	3157.2	2888.8	3086.3	3338.3
P62138	Serine/threonine-protein phosphatase PP1-alpha catalytic subunit	Ppp1ca	325.7	323.1	408.4	427.5	489.7	281.8	454.7	398.6	374.8
P61206	ADP-ribosylation factor 3	Arf3	22.8	18	35.5	40.5	64.2	21.7	15.2	24	28.5
Q641Z6	EH domain-containing protein 1	Ehd1	1084.5	1261.1	735.9	752.6	715.6	919.7	781.2	725.4	1079.7
Q8VI04	Isoaspartyl peptidase/L-asparaginase	Asrgl1	2295.5	2455.1	2659	2492	2551.8	2259	2665.2	2819.9	2269.8
P21571	ATP synthase-coupling factor 6, mitochondrial	Atp5pf	2886.8	2876.7	2898.5	2683	2761.5	2676.7	2963	2852.7	2972.3
G3V856	Ephexin-1	Ngef	664.3	592.2	1451.5	1832.3	2204.8	781	1786.7	1517.7	1154.9
G3V8G4	Brevican core protein	Bcan	1858.3	2032.8	2275.4	2734.4	2467.1	1762.7	2658.6	2242.4	1858.6
D3ZGN7	Microtubule-associated monooxygenase, calponin and LIM domain-containing 3	Mical3	1125.7	1153.7	1388.9	1411.8	1527.3	1176.6	1391.5	1397.6	1306.5
P13234	Calcium/calmodulin-dependent protein kinase type IV	Camk4	1719.6	2417.3	1138	1243.2	1406.2	1347.2	1245	1205.3	2627.3
A0A0U1RRV5	Clustered mitochondria protein homolog	Cluh	1291.3	1137.2	1166.1	1115.1	1168.1	1288.7	1269.4	1346.9	1230.1
P09456	cAMP-dependent protein kinase type I-alpha regulatory subunit	Prkar1a	1881.8	2077.4	1661.6	1604	1424.4	1946.6	1393.8	1627.3	1751.6
A0A0G2K9L2	Target of myb1-like 2 membrane-trafficking protein	Tom1l2	2063.2	1955.2	1980.7	2030.6	1943.5	2074	1968.4	1989	1991.4
A0A0G2JWK2	Methyl-CpG-binding protein 2	Mecp2	1507.6	1896.3	1046.8	1149.4	967.1	1219	1055.1	1022.5	1794.1
P85973	Purine nucleoside phosphorylase	Pnp	896.1	924.5	987	994.9	970.6	932.1	1027.1	955.8	986.6
F1LYZ8	Protein phosphatase 1, regulatory subunit 21	Ppp1r21	1072.8	1085	1252.1	1212.6	1362.6	1066.9	1287	1174	1253.2
Q6PCT9	Proteasome (Prosome, macropain) 26S subunit, non-ATPase, 6	Psmd6	1157.7	1113	1202.6	1191.4	1239.1	1236.2	1248.5	1242.9	1263.6
G3V918	Trifunctional purine biosynthetic protein adenosine-3	Gart	1544.6	1636.8	1450.9	1589.5	1497.8	1602.7	1580.3	1580.5	1479.2
O88382	Membrane-associated guanylate kinase, WW and PDZ domain-containing protein 2	Magi2	169	181	162	164.6	156.7	176.3	158.9	175.2	174.8
G3V667	Integrin subunit alpha 6	Itga6	1263.8	1129.3	1319.9	1185.4	1144.3	1469.2	1222.8	1267.8	1189.9
F1LUD3	Uncharacterized protein		2970.7	1735.2	1241.9	881	796.9	3135.4	879.3	959.4	810.4
B2RYP4	Sorting nexin 2	Snx2	1207.7	1137.8	1177.9	1178.7	1280.5	1142.4	1158.8	1179.5	1233.4
D4AE96	Importin 7	Ipo7	1162.1	1107	1256.7	1283	1356.3	1169.8	1379	1318.2	1196.1
Q6Q0N1	Cytosolic non-specific dipeptidase	Cndp2	2064.3	2247	1865.2	1876.7	1824.8	2094	2011.6	1994.1	1983
A0A0G2K7H9	Non-specific serine/threonine protein kinase	Mark1	337.7	334.5	390.6	371.8	422.1	358.6	398.2	359	323.2
B2RYJ3	Cullin 4A	Cul4a	684.4	717.3	638.3	633.9	657.1	607.5	709.5	657.9	752.7
P15650	Long-chain specific acyl-CoA dehydrogenase, mitochondrial	Acadl	2244.9	1950.1	1629	1581	1345.6	2294.4	1541.8	1663.7	1524.3
Q5D059	Heterogeneous nuclear ribonucleoprotein K	Hnrnpk	2445	2669.3	2027.2	2587.8	1797.2	2421.1	1748.7	1927.1	2715.3
F1LPQ9	A-kinase anchor protein 2	Akap2	930.2	935.6	1034.6	695.3	712.6	954.6	1109.1	1182.5	1013.2
G3V8Y9	Glutamate receptor 3	Gria3	144.5	138	340.9	570.2	410.8	164.7	430.8	267.9	231.6
P35435	ATP synthase subunit gamma, mitochondrial	Atp5f1c	5285.2	5487.4	5326.6	4624.8	4927.6	4732.9	5294.9	4826.2	5061.5
A0A0G2K7S6	WD repeat-containing protein 44	Wdr44	1347.8	1440.7	1749.2	1799.5	1813.2	1419.6	1885.4	1767.3	1662.7
A0A096MJT6	Similar to RIKEN cDNA D630029K19	RGD1307100	613.9	603	648.9	675.1	645.2	631.6	648.8	626.9	679.3
M0R9N8	PH domain-containing protein	Anlnl1	1891.9	1817	1325.3	1578.8	991.8	2408.1	965	1622.5	1018.6
O88588	Phosphofurin acidic cluster sorting protein 1	Pacs1	964.9	948.2	1457.4	1407.3	1601.3	991.3	1482	1354.9	1191.9
Q01728	Sodium/calcium exchanger 1	Slc8a1	1081.1	1175.5	1883.4	1749.8	1931.4	1121.3	2072.8	1928.8	1599.6
Q07803	Elongation factor G, mitochondrial	Gfm1	1305.1	1322.8	1171	1074.9	1114.1	1332.8	1163.2	1173.7	1230.5
D3ZAI6	5-nucleotidase domain-containing 3	Nt5dc3	1151.2	1178.8	2221.4	2191.4	2942.7	1169.9	2979.5	2325.2	1668
P0C5Y8	Alsin	Als2	913.1	1124.3	632.6	636.8	620.8	813.3	582.9	609.1	1036.4
A0A0G2K0S7	RAP1 GTPase-activating protein 2	Rap1gap2	985.4	1021.5	1442	1479.4	1642.7	1031.5	1379	1334.8	1119.4
D3ZLC1	Lamin B2	Lmnb2	2133.3	2694.2	1588.7	1623.6	1507.1	1621.1	1451.1	1515.3	2409.9
B0BN65	Family with sequence similarity 49, member A	Fam49a	299	280.5	467.2	444	532.1	295.3	532.9	430.8	405.1
F7EPH4	Inorganic pyrophosphatase 1	Ppa1	2098.9	2085	2067.1	2142	2203.8	2221.7	1983.1	2026.4	2011
D3ZY03	Membrane-associated guanylate kinase, WW and PDZ domain-containing protein 2	Magi2	19.2	15.3	20.2	22	20.9	22.5	24.5	22.8	24.5
D4A994	ER membrane protein complex subunit 1	Emc1	1466.2	1547.4	1428	1408.3	1393.2	1510.5	1437.2	1445.3	1529.3
A0A0A0MY07	Ubiquitin carboxyl-terminal hydrolase	Usp15	1199.6	1200.5	1183.2	1285.8	1225.1	1329.5	1277.7	1226.3	1219.9
A0A0U1RRP5	SH3 and multiple ankyrin repeat domains protein 3 (Fragment)	Shank3	20.6	16.8	17.9	22.2	22.5	18.6	22.2	20.3	23.2
Q6AY09	Heterogeneous nuclear ribonucleoprotein H2	Hnrnph2	433.8	484.9	413.3	462.1	420.1	425.8	413.1	407.8	546.8
P19492	Glutamate receptor 3	Gria3	23.8	22.8	27.4	32.1	28.6	19.2	35.2	29.5	27.2
A0JN17	V-Ki-ras2 Kirsten rat sarcoma viral oncogene homolog	Kras	987.4	950	1179	1315	1059.8	988.5	1069.2	1101.9	1078.4
P47875	Cysteine and glycine-rich protein 1	Csrp1	3264.3	2629.6	2524.1	2697	1872.6	3263.9	2360	2518.8	1879.1
Q920Q0	Paralemmin-1	Palm	1893.3	1701.9	2304.7	2540.8	2678.7	1698.3	2279.8	2237.3	1870.1
A0A0G2K1S6	Malic enzyme	Me1	3015.6	2655	1941.1	1674.2	1740.7	2890.1	1996.7	2034.6	2104.5
Q05982	Nucleoside diphosphate kinase A	Nme1	2786	2997.9	3294.4	3663.9	3805.2	2912.5	3491	3641	2819.7
O35274	Neurabin-2	Ppp1r9b	761.4	842.8	1131.2	1146	1575	722.2	1316.5	1024	989.9
A0A0G2K7N9	Rho-GTPase-activating protein 5	Arhgap5	1016.4	1036.9	956.7	916.4	1037.9	895.8	964.7	928.8	1083.1
D3ZWG2	Regulator of G-protein-signaling 7	Rgs7	1176.8	1300.1	1665	1773.1	2277.5	1092.6	1926.6	1672.6	1698
O54921	Exocyst complex component 2	Exoc2	708.7	662.6	830.1	913.2	976	679.3	974	868.2	752.3
Q66H80	Coatomer subunit delta	Arcn1	2552.8	2502.7	2466.1	2323.2	2489.7	2517	2408.4	2389.7	2597.3
P97878	Exocyst complex component 5	Exoc5	1514.5	1498.4	1785.2	1902.9	2030.5	1455.5	1956.5	1810.2	1678
P07153	Dolichyl-diphosphooligosaccharide--protein glycosyltransferase subunit 1	Rpn1	1730.5	1588.8	1617.3	1529.9	1590.1	1668.9	1566.1	1668.7	1565.3
D3ZYR0	Rho guanine nucleotide exchange factor 12	Arhgef12	685	694	644.6	675.3	651.1	715.9	720	668	739.9
P10888	Cytochrome c oxidase subunit 4 isoform 1, mitochondrial	Cox4i1	7645.1	8140.2	6699.7	7440.5	7031.7	7040.5	6425.5	6837.1	6654.5
Q6GMM8	Long-chain fatty acid transport protein 1	Slc27a1	2285.5	2155.1	2115.5	2230.9	2077.4	2203.9	2282	2351.7	2224.4
P20171	GTPase HRas	Hras	271.9	243.1	424	493.7	322.7	321.9	345.4	338.8	269.8
P18266	Glycogen synthase kinase-3 beta	Gsk3b	1600.2	1359.4	1515.8	1470.4	1524.2	1947.3	1511.8	1463.6	1605.9
Q9R063	Peroxiredoxin-5, mitochondrial	Prdx5	3016.6	3160.3	2742.8	2787.5	2617.1	2977.3	2538	2985	2776.4
F1LPP6	A-kinase anchor protein 5	Akap5	427	387	1212.5	1330.6	2003.8	506.9	1607.8	981.2	852.3
F1M324	Phosphoinositide phospholipase C	Plcl2	1517.9	1691.4	1957.9	2232	2445.7	1360	2200.4	2006.7	2124.1
B2RYG2	Pck2 protein (Fragment)	Pck2	1368.9	1229.9	1614.8	1684.8	1521.8	1231.5	1685.6	1564.2	1336.8
M0R9Q1	RCG48334, isoform CRA_e	Rbm14	1901.3	2111	1377.9	1515	1465.7	1560.6	1463	1394.8	2167.7
Q5BK63	NADH dehydrogenase [ubiquinone] 1 alpha subcomplex subunit 9, mitochondrial	Ndufa9	3325.3	3598.8	3388.8	3976	3519.5	3365.7	3541.2	3821.4	3215.2
Q794F9	4F2 cell-surface antigen heavy chain	Slc3a2	1889.4	1637.5	1843.7	1963.4	1744.6	2118.9	1804.2	1818.1	1641.8
F1M9G6	Serine/threonine-protein kinase TAO1	Taok1	830.2	807.3	1037.6	993.8	1129.6	822.7	1190.9	996.2	939.3
Q9Z1T4	Connector enhancer of kinase suppressor of ras 2	Cnksr2	1005.3	1190.4	1463	1835.3	2235	884.3	2072.1	1475.4	1560.3
P63088	Serine/threonine-protein phosphatase PP1-gamma catalytic subunit	Ppp1cc	97	100.6	104.4	105.2	102.6	88	140.4	122.1	105.4
D3ZCG3	MON2 homolog, regulator of endosome-to-Golgi-trafficking	Mon2	1087.6	1070.9	1176.3	1158.8	1191.6	1076.2	1178.7	1202	1210
Q6F6B2	p55 protein	Mpp1	1631.5	1521.1	972.6	1154	1050.7	1846.1	1164.4	1125.4	1430.5
E0A3N4	Serpina3n-like protein		955.1	615.2	1681.6	1624.7	1202	2490.6	1327.1	1930.1	2979.3
D4AEC2	Calmodulin-regulated spectrin-associated protein 2	Camsap2	1441.4	1435.9	1635.7	1605	1858.1	1379.1	1777.5	1563	1636
A0A0G2K350	NSF attachment protein gamma	Napg	2812.6	2889.5	3762	3867.1	4435.3	2624	4218.5	3760.4	3144.4
B5DEP6	PCI domain-containing protein (Fragment)		1436	1502.7	1614.5	1446.1	1670.8	1537.3	1584.4	1658.8	1723.4
A0A0G2JTG7	Heterogeneous nuclear ribonucleoprotein H	Hnrnph1	395.3	479.6	354.7	357.9	327.4	395.9	328.7	345.3	476.9
F1LMS1	Voltage-dependent R-type calcium channel subunit alpha	Cacna1e	834	750.2	1256.6	1343.9	1570.2	1091.1	1451.1	1265	1066.7
F1LYQ8	FERM, ARHGEF and pleckstrin domain-containing protein 1	Farp1	1089.2	1120.8	1274.9	1191.9	1229.2	1069.3	1213.5	1091.7	1136.7
Q4G061	Eukaryotic translation initiation factor 3 subunit B	Eif3b	1787.1	1777.8	1784	1814.8	1849.1	1776.2	1867.6	1800.7	1834.9
Q4V7C6	GMP synthase [glutamine-hydrolyzing]	Gmps	1542.8	1473.3	1367.2	1411	1349.1	1455.3	1357.3	1398.9	1554.6
B1WC28	Core histone macro-H2A	H2afy2	1482.5	1936.4	892	1014.6	808.4	1242.6	817.9	885.9	1889.5
D4A5J1	Kelch repeat and BTB domain-containing 11	Kbtbd11	1076.5	1181.3	1040.6	1157.1	1079.3	932.6	1118.9	1156.9	1144
Q9ERB4	Versican core protein (Fragments)	Vcan	323.6	383.3	291.8	284.3	232.3	342.1	288.1	325.7	292.2
D4A2D3	MYC-binding protein 2	Mycbp2	1215.3	1126	1307.1	1209.2	1301.2	1211.5	1432.8	1417.4	1236.8
Q32PX7	Far upstream element-binding protein 1	Fubp1	1946.3	2270	1472.7	1464.5	1429.5	1606	1486.5	1442.8	2336.7
Q9Z173	Adhesion G protein-coupled receptor L3	Adgrl3	1264.2	1359.4	1440.3	1245.2	1522.1	1054.9	1374.3	1212.9	1506.9
Q00960	Glutamate receptor ionotropic, NMDA 2B	Grin2b	509.8	453.8	1020.1	935.5	1287	548.6	1267.5	908	715.2
P04276	Vitamin D-binding protein	Gc	1506.7	1007.9	1416.3	1033.2	830.2	1496.9	931.6	1130.4	1554
Q4QQS4	RuvB-like helicase	Ruvbl2	1503.3	1600.6	1581.6	1630.2	1640.6	1543.2	1678.7	1645.4	1733.2
P04639	Apolipoprotein A-I	Apoa1	3588.1	2710.1	3987.9	1625.5	2224.1	3548.4	2357.5	3088.5	3699.8
Q6NYB7	Ras-related protein Rab-1A	Rab1A	2052.4	1755.7	2460.4	2466.5	2023.6	2097.9	1919.3	2040.8	1852.8
B2GVB4	Sept9 protein (Fragment)	Sept9	1882.5	1484.5	3050.5	2761.2	3076.8	2155.3	3080.5	2967	1733.3
Q9EQS0	Transaldolase	Taldo1	8589.7	9354.2	6387.4	6904.3	6106.4	7591.3	6024.3	6455.1	8128.1
Q5XI19	Fermitin family homolog 2 (Drosophila)	Fermt2	1900.2	1656.5	1689.6	1448.6	1539.8	1894.8	1557.3	1692.3	1652.6
Q66HF3	Electron transfer flavoprotein-ubiquinone oxidoreductase	Etfdh	2312.2	2154.1	2515.1	2369	2358	2136.8	2611.8	2380.4	2096.4
P21708	Mitogen-activated protein kinase 3	Mapk3	1303.4	1076.5	1119.3	1029.1	1008.3	1344.9	1058.7	1078	984.1
P00388	NADPH--cytochrome P450 reductase	Por	2300.8	2098.8	2502.9	2416.9	2552.8	2404.2	2440.5	2457.5	2268.7
F1MAN8	Laminin subunit alpha 5	Lama5	1100.9	864.5	1035.2	992.4	792.1	1313.7	981.7	985.1	857.2
D3ZWP6	Plexin A2	Plxna2	486.8	442.2	715.2	727.9	874.6	496	798.3	704.1	617.7
Q63570	26S proteasome regulatory subunit 6B	Psmc4	1753.9	1724.8	1862.8	1814.5	1960.7	1882.6	1916.8	1886.6	1909.4
D4AEP0	Adenylosuccinate synthetase isozyme 2	Adss	1607.6	1518.9	1428.1	1458.9	1334.6	1619.2	1483.6	1517.9	1305.4
F1M983	Complement factor H	Cfh	1174.3	958.6	995.1	1041.5	804.2	1127.6	850.8	974.5	1036.8
Q4G017	Nischarin	Nisch	1215.6	1257.5	1514.5	1496.1	1537.9	1213	1671.3	1428.4	1417.2
D4A0T0	NADH:ubiquinone oxidoreductase subunit B10	Ndufb10	1919.2	1918.4	1988	1885.6	1920.2	1943.6	1909	1830.3	1886.9
D3ZTF0	Apical junction component 1 homolog	Ajm1	1061.3	1428.6	1013.9	1051.8	1198.5	829.7	1218.8	975.1	1480.8
B2GUZ9	Fam49b protein	Fam49b	462.2	451.4	541.5	588.1	533.5	510.2	525.5	518.3	510.2
Q9ES21	Phosphatidylinositol-3-phosphatase SAC1	Sacm1l	3107.2	2942.1	2550.2	2340.5	2222.7	2819.5	2251.6	2614.5	2617.2
F1LRP7	Protein argonaute-2	Ago2	958.4	1098.4	862.9	887.1	902.7	817.2	848.1	884.7	1186.9
D3Z955	Phosphoglucomutase 2-like 1	Pgm2l1	1581.9	1985.4	2387.7	3458.8	1443.5	1077.2	1360	1214.8	2389.3
Q6PST4	Atlastin-1	Atl1	1340.7	1106.1	2088.9	1962.3	2319.9	1300.9	2310.9	2116.6	1482.6
P11915	Non-specific lipid-transfer protein	Scp2	3230.3	3020.6	2413.4	2015.8	1965.6	3140.3	2205.8	2647.5	2751.1
P62804	Histone H4	H4c2	12829.5	30943.9	7920.5	9562.6	6375	14098.6	8007.2	8190.6	22108.7
A0A0H2UI35	Homer protein homolog 1	Homer1	894.6	843.3	2189	2673.6	3519	949	2411.5	2030.5	1716.4
Q6P6Q7	Signal transducer and activator of transcription	Stat1	2010.8	2198	1340.6	1845.1	1289.6	1660.9	1441.5	1429.2	1492
Q66H61	Glutamine--tRNA ligase	Qars1	1168	1147.2	1109.4	1057	1150.5	1229	1144.2	1167.8	1135.4
A0A140UHX0	Protein kinase C delta type	Prkcd	1264.9	1440.7	2096.3	1802.8	2139.8	1199.2	2770.7	3448	2030.5
Q8R462	Amino acid transporter (Fragment)		2337.2	1557.3	3257.3	4168.5	125.6	3306.2	4153.9	3304.9	49.4
Q5XIG8	Serine-threonine kinase receptor-associated protein	Strap	2565.6	2585	2576.1	2469.4	2718.2	2626.2	2577.5	2644.1	2526.7
Q68FR6	Elongation factor 1-gamma	Eef1g	3070.1	2951.2	3000.6	2744.6	3169.7	3092.1	3044.4	3010.3	3068.3
F1LRJ9	Methanethiol oxidase	Selenbp1	894.1	981.9	1092.6	1139.2	889.2	995.2	969.5	1048.4	1020.7
B0BN63	Activator of Hsp90 ATPase activity 1	Ahsa1	2443	2254.9	2289	2312.9	2008.1	2464.9	2264.1	2214.9	2037.4
Q6AYU2	Pcbp2 protein	Pcbp2	781.1	846.9	713.5	678.9	680.2	733	903.4	746.8	864.5
Q9EQG6	Kinase D-interacting substrate of 220 kDa	Kidins220	764.7	846.4	810	864.4	803.9	784.8	867.6	879.9	847.7
Q91Y81	Septin-2	Septin2	1928.3	1670.7	1622.7	1652.6	1581.8	1929.9	1644.2	1690.4	1411.7
P19493	Glutamate receptor 4	Gria4	51.6	59.8	53.3	66.2	72.7	37.5	68.2	59.3	55
A0A0G2QC21	Rho guanine nucleotide exchange factor 7	Arhgef7	1516.7	1694.8	1864.8	1896	2310.9	1458.7	2131.7	1880	1945.1
O08557	N(G),N(G)-dimethylarginine dimethylaminohydrolase 1	Ddah1	941.9	800.8	1335.7	1189	1133.6	1015.1	1386.4	1415.9	901
P12711	Alcohol dehydrogenase class-3	Adh5	3696.4	4001.2	3516.1	3580.4	3525.2	3296.1	3373.6	3660.2	4023.4
M0R423	Molybdopterin molybdenumtransferase	Gphn	10	9.6	8.7	10.1	10.1	9	8.4	10.5	7
Q5XIH7	Prohibitin-2	Phb2	4624.4	4446.9	4773	4624.7	4524.5	4128.6	4200.3	4626.3	4403.7
F1LM66	Elongation factor Tu GTP-binding domain-containing 2	Eftud2	706.7	801.1	649.1	663.8	631.1	701.6	607	611.4	875
P84076	Neuron-specific calcium-binding protein hippocalcin	Hpca	603.4	628.9	1297.8	1886.6	2086.9	709.9	3429	1582.3	921.3
A0A0G2K5T1	Calmodulin-regulated spectrin-associated protein 1	Camsap1	768.9	778.8	879.6	913.9	1041.4	749.6	921	940.3	930.7
Q63965	Sideroflexin-1	Sfxn1	63.3	53.4	85.2	76.7	88.3	62.6	86.1	79	74.3
P20788	Cytochrome b-c1 complex subunit Rieske, mitochondrial	Uqcrfs1	3525.5	3582.9	3344.2	3610.8	3261.9	3367.1	3131.5	3333.3	3044.8
Q6P7B0	Tryptophan--tRNA ligase, cytoplasmic	Wars1	1996.6	1770.7	1880.5	1813.7	1672.6	2124.4	1755.4	1744.5	1539.2
B0BN85	Protein SGT1 homolog	Sugt1	2311.7	2174.5	2385.8	2258.6	2222.4	2278.5	2474.4	2379.9	2217.1
P19627	Guanine nucleotide-binding protein G(z) subunit alpha	Gnaz	1448.4	1212.8	2619.7	2787.9	3078.9	1374.3	2864.3	2489	1787.6
D3ZUW0	Pleckstrin and Sec7 domain-containing 3	Psd3	146.2	192.3	244.9	230.3	370.7	107.6	257.1	172.9	241.1
Q3T1K5	F-actin-capping protein subunit alpha-2	Capza2	950.8	994.3	1253.6	1394	1523.7	986.5	1631.8	1310.5	1183.6
G3V624	Coronin	Coro1c	2490.5	2485.1	2757.6	2807.8	3087.1	2322	2434.5	2660.5	2668.8
Q62648	Glutamate receptor ionotropic, NMDA 1	Grin1	55.4	58.9	49.5	42.2	43.6	60	64.2	64	62.5
P81795	Eukaryotic translation initiation factor 2 subunit 3, X-linked	Eif2s3	569.8	609.7	623.7	567.4	611.9	565.2	610.7	611.4	633.8
Q9R080	G-protein-signaling modulator 1	Gpsm1	1665.3	1868.7	1260.6	1086.5	1213	1443.8	1056.4	1204	1676.5
Q8K4M9	Oxysterol-binding protein-related protein 1	Osbpl1a	1537.5	1409.5	1620.6	1851.4	1967.5	1723.8	1673.2	1670.7	1475.4
B5DF01	Vps11 protein (Fragment)	Vps11	1458.9	1335.1	1542.1	1581.7	1617.8	1530.2	1616.5	1625.2	1426.6
G3V6Z5	Glutamate receptor 3	Gria3	24	31.4	34.9	38.4	68.5	21	40.2	31.3	35.4
Q3B8Q0	Microtubule-associated protein RP/EB family member 2	Mapre2	2526.6	2739.5	2404.7	2475.6	2468.3	2489.9	2430.2	2409.3	2359.5
P05544	Serine protease inhibitor A3L	Serpina3l	879.5	556.7	810.5	346.4	436.3	784.8	383.7	649.5	706.1
P11030	Acyl-CoA-binding protein	Dbi	4237.8	3924.1	2571.7	2197.4	2421.2	4193.9	1626.8	2172	3002.9
Q5M7U6	Actin-related protein 2	Actr2	2013.1	2040.4	2707.4	2813.5	3203.2	1958	3277.8	2584.2	2351.5
D3KR63	cAMPS	Rapgef4	1349.8	1634	1369.2	1253.2	1460.8	1117.8	1524.3	1353.2	1811.4
D5MTG9	E3 ubiquitin-protein ligase	Ubr1	1345.6	1496.3	1123	1157.9	1153.4	1248.2	1212.9	1201.5	1510.4
G3V7L9	Leucine zipper protein 1	Luzp1	1071.5	1076.1	879.3	918.1	831.7	1162.3	911.7	945.3	972.8
P42676	Neurolysin, mitochondrial	Nln	1550.5	1442.5	2060.5	1887.7	2034	1712.1	2048.9	2057.6	1620.2
A0A0G2QC04	Plastin 1	Pls1	1225.8	995.1	788.5	816	673.4	1329.8	872.6	986	724.1
B4F7A9	Casein kinase 2 alpha 2	Csnk2a2	1369.8	1425.8	1762.5	1696.5	2020.5	1417.8	1767.2	1777.4	1705.4
P07943	Aldo-keto reductase family 1 member B1	Akr1b1	3530	2820	3443.3	3034.8	3087.2	2986.9	3041.5	3626	2997.7
Q5BJU7	Wiskott-Aldrich syndrome protein family member 1	Wasf1	725.5	764.2	1408.4	1546.1	1943.1	681.4	2125.5	1376	1155.6
A0A0G2JW85	Ras GTPase-activating protein 3	Rasa3	1381.7	1574.6	1222.2	1147.2	1175.4	1273.7	1129	1100.2	1546.7
F7EN52	Cyp46a1 protein	Cyp46a1	503.2	506.4	920.2	931.7	1226.4	561.7	1106.5	1051.2	694.1
A0A0G2K0V3	3(2),5-bisphosphate nucleotidase 1	Bpnt1	177.9	172.6	169.3	181	208.3	171.3	201.3	180	153.5
D3ZU22	60S ribosomal protein L7a	LOC108349606	2263.5	2348.4	2256.2	2161.3	2400.2	2260.6	2487.6	2155.5	2482.1
D4A3T0	SOS Ras/Rac guanine nucleotide exchange factor 1	Sos1	772.1	652.1	692.5	663.8	679.7	778.2	699.6	716.1	655.6
P09895	60S ribosomal protein L5	Rpl5	2326.2	2344.4	2422.7	2218.4	2457.9	2208.7	2453.8	2340.3	2451.8
Q5HZV9	Protein phosphatase 1 regulatory subunit 7	Ppp1r7	1761.9	1961.1	2353	2757.6	2685.5	1738.1	3084.6	2450	2043.3
A0A0G2K2T6	Interleukin enhancer-binding factor 3	Ilf3	1197.5	1336.4	1032.5	1042.2	1021.3	1032.3	1024.7	983.8	1489.8
Q3ZAV8	Enhancer of mRNA-decapping protein 4	Edc4	636.8	642.2	678.8	651.2	708.3	623.4	728.1	679.8	726.8
A0A5H1ZRV3	Tubulin polymerization-promoting protein	Tppp	2796.8	2415	4161.7	5034.5	4249.8	2942	3821.5	4064.7	2717
F1M8F6	Myosin-8	Myh8	54.8	82.2	49.7	165.8	56.7	178.6	41.5	125.6	68.1
B2GVB7	N-acylaminoacyl-peptide hydrolase	Apeh	717.7	718.2	603.6	609	519.2	752.6	583.7	617.2	662.4
G3V7I5	Aldehyde dehydrogenase X, mitochondrial	Aldh1b1	1139.3	839.2	1380	1251.5	1520.7	1064.9	1564.4	1624	952.8
Q5U322	Carboxypeptidase E	Cpe	1929.5	1563.3	3033.1	2988.9	3289.2	2072.6	3455.4	3135.9	1973.4
D3ZL50	Tetratricopeptide repeat domain 37	Ttc37	1045.2	1037.9	1073.6	1059	1144.4	1077.8	1100.1	1105.1	1097.1
D3ZDU2	Regulatory-associated protein of MTOR, complex 1	Rptor	909.4	904.7	1097.3	1098.5	1168.4	955.1	1199	1187.1	1063.6
Q01205	Dihydrolipoyllysine-residue succinyltransferase component of 2-oxoglutarate dehydrogenase complex, mitochondrial	Dlst	3377.2	3714.5	3169	3411	3548.8	3075.1	3259.2	3228.2	3184.3
G3V7T3	4-phosphopantetheine phosphatase	Pank4	891.3	911.1	838.5	843.7	804.7	910.6	820.4	859.6	878.5
P13803	Electron transfer flavoprotein subunit alpha, mitochondrial	Etfa	2497.8	2605.5	1848	1643.3	1559.3	2492.4	1665.5	1939.1	1977.3
Z4YNN0	ERC protein 2	Erc2	52.6	54.7	67.2	68.1	65.1	72.4	78.8	73.2	77
B0BN93	26S proteasome non-ATPase regulatory subunit 13	Psmd13	3614.9	3388.8	3954.2	3839.5	3944.3	3600.8	3828.8	3785.7	3659.4
Q0GLB6	DPPY splice variant c	Dpp10	1216.6	1169.2	2076.5	2142.2	2664.1	1079.1	2041.4	2117.1	1787.4
F1MAA1	Ubiquitin-specific peptidase 47	Usp47	1037.2	1038.8	1161.9	1136.4	1283.4	1091.9	1275.6	1164.6	1170
F1M7N7	Ribosomal protein S6 kinase	Rps6ka2	521.6	390.3	638.7	435.4	552.3	521	504.7	604.9	390.1
F1M7L6	Secretogranin III, isoform CRA_a	Scg3	1992.1	1394.2	2059.5	1699.4	1852.2	1758.2	1896.8	2040.2	1652.1
Q6PAH0	Apolipoprotein E	Apoe	2781.7	2435.4	3684.9	3356.6	3371.2	2624.7	3678.8	3975.5	3203
Q62683	NMDAR1 glutamate receptor subunit		32.5	30.2	37.5	38.5	33.7	27.1	43.8	30.1	32.6
D4AA63	Ubiquilin 2	Ubqln2	382	356.2	393.3	385.1	357.6	385.2	419.9	417.6	389.9
F1LVX2	EH domain-binding protein 1	Ehbp1	1367.9	1378.5	1550.1	1592.2	1705.3	1280.8	1692.4	1608.4	1546.8
Q9Z2S9	Flotillin-2	Flot2	1900.3	1542.7	2075.1	1930.1	1961.6	1760.3	1783	1823.5	1574.4
P97836	Disks large-associated protein 1	Dlgap1	1035.6	1201.8	1367.6	1681.6	1935.5	937	1715	1358.8	1529.7
Q6MG48	Protein PRRC2A	Prrc2a	733.8	692.2	759.6	766.6	914.6	707.2	817.9	721.1	799.7
P08592	Amyloid-beta A4 protein	App	937.9	913.4	1200.2	1306	1477.1	1020.6	1314.7	1457.1	1149.1
P38656	Lupus La protein homolog	Ssb	2796.2	3738.2	2163.1	2103	2007	2359.6	2426.4	1941	3651.6
F1M3P6	Protein SCAI	Scai	1658.8	1817.9	2250.3	2623.7	2941.6	1259.6	2578.4	2191.3	2170.4
D3ZLS5	HECT domain E3 ubiquitin protein ligase 1	Hectd1	851	855.3	886.4	816.9	872.2	918.1	868.5	894.2	875.4
P21531	60S ribosomal protein L3	Rpl3	2535.7	2411.8	2708.6	2385.1	2537.9	2505.4	2842.8	2609.4	2839.2
F1LRB8	S-adenosylmethionine synthase	Mat2a	1582.1	1635.4	1494.6	1471.5	1435.1	1579.9	1455.2	1558.9	1714
B3DMA1	Ataxin 2-like	Atxn2l	1646.4	1637.8	1530.3	1503.3	1883.9	1524.1	1605.8	1501.9	1730.7
Q9ER24	Ataxin-10	Atxn10	1218.9	1153.7	1368.9	1194.1	1152.3	1325.8	1282.8	1344.4	1212.6
Q5XI73	Rho GDP-dissociation inhibitor 1	Arhgdia	4177.9	3666.9	4747.4	4627.5	4623.5	4431.1	4126.5	4776.1	3592.1
A7BFV9	Epidermal growth factor receptor pathway substrate 15		1082.8	999.5	840.8	870.8	777.5	1133.3	887.2	928.1	900.2
O09175	Aminopeptidase B	Rnpep	2757.4	2980.5	3399.4	3536.6	3653.7	2777.8	3332.6	3358	3270.1
F1M863	Liprin-alpha-4	Ppfia4	477.2	584.8	375.1	408.6	364.5	452.9	392.8	394.7	575.3
Q9Z1N4	3(2),5-bisphosphate nucleotidase 1	Bpnt1	17.9	20	22.2	17.8	20.1	16.4	17.8	17.6	16.5
D3ZYD7	Coiled coil domain-containing 88A	Ccdc88a	950	963.8	1013.2	1045.4	1096.6	995.8	1119.5	1199.5	1114.8
Q80WY4	Soluble guanylyl cyclase beta 1 subunit		741.2	760.7	856.4	979.9	957.3	714.9	909.1	864.4	905.9
A0A0G2K132	Formin-like 2	Fmnl2	1212.1	1030.6	887	816.2	716.8	1517.6	914.6	901.6	730.8
D4A857	Importin 9	Ipo9	756.6	699.9	776.5	776.5	819.6	807.8	827.4	774	832
F1LZ38	Teneurin transmembrane protein 4	Tenm4	478.9	465.1	819.2	763.6	975.7	533.6	898.9	777.1	630.4
G3V6H5	Mitochondrial 2-oxoglutarate/malate carrier protein	Slc25a11	2803.6	2676.4	3215.2	3350.8	3097.7	2472.3	3133	3177.9	2592.3
P84082	ADP-ribosylation factor 2	Arf2	99.2	103.5	93.6	90.5	86.3	83.2	88.7	94.8	99.4
F1LV89	Rap1 GTPase-activating protein	Rap1gap	861.3	902.6	1109.2	1057	1064.9	905.6	1144.2	1151.8	940.1
P14668	Annexin A5	Anxa5	3642.2	3047.2	2945.1	2717.6	2547.1	3382.7	2739.3	3071.3	2948
P12007	Isovaleryl-CoA dehydrogenase, mitochondrial	Ivd	3440.5	3656.5	3259.7	3092.4	3197.8	3199.3	3432.6	3357.9	3499.1
B1H267	Sorting nexin-5	Snx5	1266.8	1230.6	1260	1358.5	1237.9	1324.8	1280	1260.1	1291.9
O55166	Vacuolar protein sorting-associated protein 52 homolog	Vps52	1820.9	1717.1	2228.2	2305.7	2577.1	1788.5	2431.4	2336.5	2054
F1LM55	Cell cycle and apoptosis regulator 2	Ccar2	1117.4	1218.5	1006.1	1072.3	1021.8	1006.9	1027.5	975.8	1338.2
Q5U2S7	Proteasome (Prosome, macropain) 26S subunit, non-ATPase, 3	Psmd3	3132.9	3097.8	3482.5	3275.5	3567.7	3129.2	3613.6	3575.9	3363.8
P10362	Secretogranin-2	Scg2	3636.4	1888.1	4433.1	2468.1	2216.4	3766.2	2757.6	4453	1594.9
M0R5U4	Adenylate cyclase 9	Adcy9	1162.8	1000.7	1914.7	2017.7	2219.6	1090.2	2512.8	2165.3	1266.1
B4F768	Multifunctional fusion protein (Fragment)	Aldh4a1	1850.3	2082	1569.3	1454.2	1316.2	1814.1	1467.5	1596.1	1892.7
P97839	Disks large-associated protein 4	Dlgap4	1060.1	1255.5	1489.8	1646.2	1849.1	1015.5	1707.7	1434.9	1513.3
Q63768	Adapter molecule crk	Crk	1433.6	1435.8	1432	1520.3	1531.6	1389	1474.1	1491.5	1372.6
F1M471	EPM2A-interacting protein 1	Epm2aip1	2748.3	3009.5	2432.4	2609.1	2575.9	2571.1	2695.1	2471.6	3204.7
O88831	Calcium/calmodulin-dependent protein kinase kinase 2	Camkk2	1238.5	1506.6	1345.2	1740.3	2010.5	1088	1581.4	1585.3	1925.1
Q9QX69	Glutathione S-transferase LANCL1	Lancl1	1477.6	1577.4	1774.4	1810.5	1970.6	1425.1	1852.2	1847.8	1844.8
O88975	Vesicle-fusing ATPase (Fragment)		40.2	43.4	42.6	46.1	49.4	36.5	52.7	42.5	40.6
Q5EBA4	Nipsnap1 protein (Fragment)	Nipsnap1	1308.4	1262	1793.5	1724.3	1718.1	1370.5	1879.2	1742.7	1377.9
O35987	NSFL1 cofactor p47	Nsfl1c	1297.7	1194.7	1296.6	1265	1234.4	1255.9	1140	1187.5	1160.1
P0DSP1	Sortilin-related receptor	Sorl1	1210.8	1319.7	897.5	1061.7	1026.7	1107	968.6	874.8	1301.3
P82471	Guanine nucleotide-binding protein G(q) subunit alpha	Gnaq	2389.8	2734.3	2365.1	2507.2	2731.2	2075.8	2211.6	2149.2	2448.2
D3Z9N6	Versican core protein	Vcan	777	955.1	748.5	909.5	735.3	810	757.7	793.5	706
Q6AYN4	Phytanoyl-CoA hydroxylase-interacting protein-like	Phyhipl	2547.8	2344.2	2365.4	2410	2416.8	2534.4	2151.4	2274.1	2213.8
Q6P799	Serine--tRNA ligase, cytoplasmic	Sars1	2581.2	2346	2611.8	2628.6	2651.4	2599.1	2674.6	2719.6	2418.4
P85968	6-phosphogluconate dehydrogenase, decarboxylating	Pgd	1744.5	1527.2	1528.3	1354.7	1381.4	1674.8	1257.7	1484	1460.6
Q6AYD3	Proliferation-associated protein 2G4	Pa2g4	2218.4	2326.1	2269.9	2211	2375.6	2282.6	2361.3	2284.8	2452.3
Q80W92	Protein VAC14 homolog	Vac14	1346	1312.8	1190.8	1181.5	1084	1395.9	1169.5	1242.2	1196.4
B5DEZ4	Tcerg1 protein	Tcerg1	1873.9	2304.5	1359.1	1389.8	1436.1	1604.8	1474.5	1411.5	2325.5
P26817	Beta-adrenergic receptor kinase 1	Grk2	132.4	139.8	149	140	163	129.5	156.5	151.1	163.2
M0R8T1	Membrane-associated guanylate kinase, WW and PDZ domain-containing protein 1	Magi1	887.7	777.5	991.7	930.9	1046.5	896	859.1	913.9	884.3
A0A0G2JYD4	Vacuolar protein sorting 13 homolog D	Vps13d	632.4	650.6	711.4	726.7	770.2	678.4	749.7	735.5	706.1
A0A0G2JSL8	Adenosine kinase	Adk	1821.3	2029.5	1557.7	1794.5	1643.7	1712.6	1681.1	1609.2	1802
Q04970	GTPase NRas	Nras	75.4	63.4	74.9	71.5	81.5	59.4	80.4	74.4	74.8
P23385	Metabotropic glutamate receptor 1	Grm1	2740.8	3835	1303.1	1149.1	1070	1731.1	1316.8	1285.1	4148.1
F1M978	Inositol-1-monophosphatase	Impa1	2955	2881	2883.2	3201.6	2742.1	2787.1	2779.6	2907.4	2720.4
P61589	Transforming protein RhoA	Rhoa	938.1	862.1	945.4	885	943.8	867	877.3	884.8	835.8
G3V6I1	Lethal(2) giant larvae protein homolog 1	Llgl1	695.8	656.3	586.1	638.7	539.7	765.2	598.7	667.2	589.4
F1M1D5	Tubulin folding cofactor D	Tbcd	1363.8	1306.8	1347.7	1333.5	1310.2	1268.2	1436.6	1386.3	1253.7
P60123	RuvB-like 1	Ruvbl1	881.8	886.3	917.5	903	922.6	870.1	914.1	920.2	960.7
F8WG67	Acyl-CoA thioesterase 7, isoform CRA_a	Acot7	4268.1	3573.1	4500.8	4147.8	4233.7	4180.8	4055.4	4388.3	3724.6
Q63345	Myelin-oligodendrocyte glycoprotein	Mog	3113.9	2561.6	2153.3	2840	1630.5	3338.4	1752.8	2607	1597.5
A0A0G2JSZ5	Protein disulfide-isomerase A6	Pdia6	1046.5	1084.8	1193.5	1058.2	1157.6	1124.8	1331.8	1171.2	1216.7
A0A452Q762	BTB domain-containing 8	Btbd8	570.4	621.7	746.3	866.1	1048.7	569.9	795.4	766.5	798.9
A0A0H2UHJ5	Zinc finger RNA-binding protein	Zfr	925.4	1085.2	930.4	946.9	993.9	925	943	914.1	1194.2
P27791	cAMP-dependent protein kinase catalytic subunit alpha	Prkaca	690.8	608.3	985	876.7	1090.2	587.4	978.1	945.6	764.5
O35346	Focal adhesion kinase 1	Ptk2	172.9	158.7	252.7	302.9	313.4	170.9	291.3	264.1	203.3
Q6P6T6	Cathepsin D	Ctsd	2485.1	2003.8	2102.6	2027.2	2105.8	2305.3	2063.4	2135.2	1716.3
F1MAA5	RAN GTPase-activating protein 1	Rangap1	913.8	877.7	1006.6	1003.3	905	975.6	964.1	1003.8	893.4
G3V9M3	RCG28460	Wdr47	1348.2	1261.2	2158.2	2093.8	2315.5	1360.5	2293.8	2098.3	1590.9
Q99ML5	Prenylcysteine oxidase	Pcyox1	1410.6	1400.9	1813.5	1811.5	1971.1	1481.4	1939	1921.3	1599.4
F1LU71	Methylglutaconyl-CoA hydratase, mitochondrial	Auh	5209.9	5326.4	3858.5	4138.7	3438	4914.4	3548.2	3966.4	4249.3
D3ZU56	Sister chromatid cohesion protein PDS5 homolog B	Pds5b	1439.5	1728.8	899.3	977.7	853.2	1379.4	886.9	920.4	1636.6
D3ZGN2	Copine 5	Cpne5	262	163.3	903.3	950	1381.8	293.9	671.8	665.9	486.6
D3ZET9	Centrosomal protein of 170 kDa-like	LOC100909664	1752.4	1708.3	1883.7	1873.3	1998.3	1670.1	1879.5	1830.2	1749
Q5XIM7	Lysine--tRNA ligase	Kars1	2682.9	2810.4	2498.2	2338.9	2451.3	2627.2	2415.6	2445.1	2665.6
Q5XIC6	Proteasome (Prosome, macropain) 26S subunit, non-ATPase, 12	Psmd12	1295.1	1260.2	1481.2	1434	1493.4	1326.1	1522.6	1520	1424
D3ZJH2	SURP and G patch domain-containing 2	Sugp2	1324.7	1703.7	1029.3	1183.7	1036.3	1090.3	1043.6	1015.7	1801.7
F1MAR6	Proline dehydrogenase	Prodh1	1066.4	1214	890.1	875.4	738.9	1047.8	747.5	869.4	932.9
P12368	cAMP-dependent protein kinase type II-alpha regulatory subunit	Prkar2a	1138.7	1015.2	1381.5	1300	1365.6	1141	1299.2	1388.6	1086.3
F1LVR4	Calcium/calmodulin-dependent protein kinase ID	Camk1d	505	466.8	665.5	790.5	830.4	550.7	853.6	749.9	517.9
Q63009	Protein arginine N-methyltransferase 1	Prmt1	801.2	863	778.7	830.9	866.4	825.6	818.5	894.3	919.7
F1M4N6	Dedicator of cyto-kinesis 3	Dock3	828.7	830.8	1122.3	1154.6	1251.2	875	1277	1087.1	972.8
B2GUZ5	F-actin-capping protein subunit alpha-1	Capza1	575.2	565.9	590.9	530.5	523.8	581.2	536.8	559.9	545.1
P62024	Phosphatase and actin regulator 1	Phactr1	428.7	404.6	847.2	957.5	1104.5	463.6	1040.4	891.5	618.9
P68182	cAMP-dependent protein kinase catalytic subunit beta	Prkacb	199.7	215.8	282.6	313.4	331.9	228.2	294.4	336.8	300.9
F1MAA3	Serine/threonine-protein phosphatase 2A 56 kDa regulatory subunit	Ppp2r5d	962.7	1010.5	1182.3	1141.7	1233.1	937.6	1245.8	1204.5	1095.8
O54924	Exocyst complex component 8	Exoc8	1291.2	1203.5	1490	1546.5	1656.4	1336.5	1615.3	1461.2	1372.9
Q9WVJ6	Tissue-type transglutaminase	Tgm2	1869.2	1376.9	1598.1	1511.9	1077.6	2400.7	1231.3	1354.5	1799.4
A0A0G2KAW5	WD repeat domain 48	Wdr48	1674	1709.1	1995.4	1972	2174.4	1666.5	2088.9	1939.9	1865.5
F1LT49	Leucine-rich repeat-containing 47	Lrrc47	780.9	1176.9	956.3	866.5	911.6	1027	1499.8	788.7	1007.4
Q9Z270	Vesicle-associated membrane protein-associated protein A	Vapa	2125.2	2106.7	2235.2	2175.9	2331.3	2082.8	2146.4	2261.3	2258.9
P04256	Heterogeneous nuclear ribonucleoprotein A1	Hnrnpa1	1766.9	1947.7	1633.2	1786.9	1888.2	1642.9	1207.9	1504.6	2256.9
P29147	D-beta-hydroxybutyrate dehydrogenase, mitochondrial	Bdh1	1765.1	2000.3	2014.1	2091.1	2297.6	1798.2	2196.6	2154.4	2294.8
P56571	ES1 protein homolog, mitochondrial		1902.8	2004.3	1857.5	1877.2	1748.9	2000.1	1819	1807.2	1818.4
Q5I0D7	Xaa-Pro dipeptidase	Pepd	1591.2	1669.7	1409.5	1454.8	1366.3	1522.8	1401.2	1482.1	1452.5
P60892	Ribose-phosphate pyrophosphokinase 1	Prps1	714.1	689.5	962.4	802.7	991.9	703.3	934.9	855.8	726.6
O35353	Guanine nucleotide-binding protein subunit beta-4	Gnb4	224	212.2	249.1	206.4	240.4	220.9	218.1	221.7	230.5
Q5M9F7	ARP10 actin-related protein 10 homolog (S. cerevisiae)	Actr10	1364.7	1296.4	1441.2	1522.9	1491.7	1400.1	1453.4	1515.2	1316.8
G3V6H0	RCG48149, isoform CRA_b	LOC100363782	908.5	860	1139.7	1288.4	989.3	1033.1	970.5	1049.9	944.4
P32736	Opioid-binding protein/cell adhesion molecule	Opcml	888.6	896.3	1915.5	2572.6	2790.8	907.7	1996.3	1928.5	1565.5
F1M9X7	Calcium channel, voltage-dependent, alpha 2/delta subunit 2	Cacna2d2	1499.5	1620.8	1128.7	940.4	786.5	1384.8	886.2	1098.3	1483.3
Q06647	ATP synthase subunit O, mitochondrial	Atp5po	3832.3	3867.6	3380.4	3443.3	3419.2	3333.1	3357.8	3280.4	3371.3
F1M842	Tumor protein p53-binding protein 1	Tp53bp1	681.8	669.1	673.2	664.7	691.3	689.8	682.7	737.5	879.6
A0A0G2JYQ3	YLP motif-containing protein 1	Ylpm1	610.5	629.7	600.8	566.5	624.9	638.4	633.8	590.9	773.7
F1LP57	Mitogen-activated protein kinase kinase 4	Map2k4	1055.1	993.8	1186	1189.7	1153.9	1174.5	1159.6	1204.9	997.8
P61203	COP9 signalosome complex subunit 2	Cops2	2149.2	2279.4	2248.5	2290.6	2202.6	2267.1	2239.3	2390.8	2070.1
P24368	Peptidyl-prolyl cis-trans isomerase B	Ppib	3846.4	4003.4	3604.2	3266.6	3385.3	3865.9	3865.5	3551.8	3795.4
B1WBQ0	CDC5 cell division cycle 5-like (S. pombe)	Cdc5l	1126.3	1282.3	829.9	883.6	836.8	1006.4	844	873.1	1313.5
P53678	AP-3 complex subunit mu-2	Ap3m2	661.1	646.3	895.2	933.2	1046.7	645.3	1040.7	923.6	829.2
Q9QVC8	Peptidyl-prolyl cis-trans isomerase FKBP4	Fkbp4	2461.1	2569.9	1806.1	1786.2	1500.8	2124.2	1692.1	1757	2526.2
P04182	Ornithine aminotransferase, mitochondrial	Oat	1449.4	1309.3	1598.7	1458.9	1723.8	1436.7	1479.3	1524.3	1407.9
A1A5L1	Bleomycin hydrolase	Blmh	1904.7	2040.9	1711.4	1754.6	1632.9	1969.5	1720.5	1824.9	2008.4
Q5FVM4	Non-POU domain-containing octamer-binding protein	Nono	2177.4	2491.7	1572.8	1640.6	1482.3	1820.5	1412.2	1496.6	2581.9
Q6MG49	Large proline-rich protein BAG6	Bag6	650.2	641.7	603.3	579.9	589.5	635.3	601.5	602.6	673
B2RYN0	Phosphoacetylglucosamine mutase	Pgm3	2467.8	2625.6	2065.7	1973	1986.8	2601	2011	2099	2366.4
P07722	Myelin-associated glycoprotein	Mag	3725.1	2624.4	2160.9	2568.1	1766.6	3850.9	1157.6	2527.3	1410.4
P47727	Carbonyl reductase [NADPH] 1	Cbr1	140	109.2	127.7	123.8	134.6	151.3	165.3	147.4	125.3
D4AEK9	Coiled-coil domain-containing 6	Ccdc6	858.2	771.1	963	911.3	990.3	922	1072.5	957.2	802.8
P68101	Eukaryotic translation initiation factor 2 subunit 1	Eif2s1	2473.3	2504.7	2473.1	2441.3	2478.9	2555.9	2679.8	2458.6	2671.5
O88767	Parkinson disease protein 7 homolog	Park7	4422.7	4561.7	3321.9	3483.8	3138.9	3998.5	3140.8	3279	3689.5
P04774	Sodium channel protein type 1 subunit alpha	Scn1a	612.9	533	472.7	593.4	561.8	593.8	525.8	652.7	519
P62982	Ubiquitin-40S ribosomal protein S27a	Rps27a	4462.1	4409.7	4667	4359.3	4182.8	4315	6059.4	4311.9	4624.8
F1LZX9	Integrin subunit alpha V	Itgav	973.2	911.5	853.3	917	1017.1	969.9	922.2	891.7	892.8
F1LP82	Ras-related protein Rab-2A	Rab2a	528.3	478.7	627.9	555.6	671	439.1	638.1	560.9	521.9
P27605	Hypoxanthine-guanine phosphoribosyltransferase	Hprt1	1049.5	1085.4	1239.4	1161.3	1194.4	1037.4	1213.4	1220.7	1138
A0A0G2JU28	Glutamate receptor 4	Gria4	493.2	701.7	160.6	129.4	144.6	335.2	133.7	117	659.2
D3ZDC0	Neuroligin-3	Nlgn3	679.9	640.2	918.5	947	1050	658.7	1001.9	801.7	761
D3ZD89	N(alpha)-acetyltransferase 15, NatA auxiliary subunit	Naa15	1952.5	1965.3	2103.2	2164	2197.1	1967.9	2056.7	2102.1	2010.6
D3ZGE6	Cortactin, isoform CRA_c	Cttn	3690.7	3967.6	4146.9	4601.9	5005.9	3412.5	5377.6	4000.7	4050
Q5RJR9	Serine (Or cysteine) proteinase inhibitor, clade H, member 1, isoform CRA_b	Serpinh1	1434.4	1214.6	1333.8	1119.5	984.7	1660.6	1086.6	1332.1	1359.9
D3ZZM8	Uncharacterized protein	LOC680432	106.8	113	86.6	81.5	90.5	111.2	89.8	82.3	94
P62898	Cytochrome c, somatic	Cycs	5599.5	5971.5	4818.9	5135.9	5266.7	5472.3	4738.4	5347.8	5211.5
D3ZD23	ATP-binding cassette subfamily E member 1	Abce1	1402.7	1339.7	1484.5	1419.6	1567.9	1514.9	1573.9	1367.1	1444.8
Q68FU3	Electron transfer flavoprotein subunit beta	Etfb	893.4	913.2	784.2	759.3	738.5	891.3	717.1	834.1	804.5
D3ZD73	DEAD-box helicase 6	Ddx6	1593.9	1694.6	1393.2	1465	1396.9	1442.8	1446.9	1389.1	1791.9
P07897	Aggrecan core protein	Acan	1226.5	1015.1	899.3	981.9	832.6	1233.5	932.6	943	671.5
P46413	Glutathione synthetase	Gss	1825.4	1561.6	1419.6	1279.9	1225.7	1857.9	1492.1	1267.1	1562.8
A0A0G2JSM8	Cell division control protein 42 homolog	Cdc42	477.5	512.3	711.4	680.2	797.4	452.5	801.4	688.6	653.4
Q4G079	Aminoacyl tRNA synthetase complex-interacting multifunctional protein 1	Aimp1	1308.8	1293.3	1333.7	1229.4	1390.5	1461.3	1275.8	1300.8	1264.9
Q9Z1B2	Glutathione S-transferase Mu 5	Gstm5	2337.3	2648.6	1834.7	2421.8	1776.8	2321	2092.7	2030.4	2665.7
B0BNK1	RAB5C, member RAS oncogene family	Rab5c	563.1	567.8	634.1	622.5	638.4	610.3	672.2	649.7	633
P21775	3-ketoacyl-CoA thiolase A, peroxisomal	Acaa1a	1172.1	1041.1	944.5	680	842	740.2	720	1015.8	977.5
Q8CFN2	Cell division control protein 42 homolog	Cdc42	194.1	192.5	197.1	180.8	189.5	181	203.7	190.1	194.9
Q63475	Receptor-type tyrosine-protein phosphatase N2	Ptprn2	807.7	647.2	1175.5	973.5	1012.4	895.5	1039.8	1120.3	772.3
Q5PQM2	Kinesin light chain 4	Klc4	423.1	413.4	364.9	324.3	334.6	395.6	342.1	351.7	404
Q5BJT7	Coiled-coil domain-containing protein 93	Ccdc93	990.4	998.7	970	966.1	979.9	987.8	1007.9	958.9	1024.1
P08753	Guanine nucleotide-binding protein G(i) subunit alpha	Gnai3	1163.3	1129.9	1254.2	1213.2	1218.7	1148.7	1232.4	1241.9	1235.2
Q66HA6	ADP-ribosylation factor-like protein 8B	Arl8b	1639.5	1560.2	1880.7	1956	2185.3	1534.3	1700.9	2266.4	1616.1
D4A031	DEAD (Asp-Glu-Ala-Asp) box polypeptide 42 (Predicted)	Ddx42	1217.1	1360.8	1053.8	1082.5	1155.7	1059.9	1130.6	1064.8	1444.4
A0A0G2KA11	Phosphatidylinositol-3,4,5-trisphosphate-dependent Rac exchange factor 2	Prex2	996.9	1057.8	890.1	1058.6	851.8	951	979.2	912.4	1231.7
P67779	Prohibitin	Phb	3352.1	3233.5	3347.1	3112.4	3167.9	2979.9	3216.1	3311.4	3136.8
D3ZZX1	Inositol polyphosphate-5-phosphatase A	Inpp5a	2035.9	3031	1039.6	997.7	942	1463.7	959.9	1109.5	2801
D3ZIE9	Delta-1-pyrroline-5-carboxylate synthase	Aldh18a1	1032.3	970.8	1035.9	1048.5	1095.7	1009.7	1064.4	1090.4	1052.5
F1LZ43	Disco-interacting protein 2 homolog A	Dip2a	1133.3	1143.4	1044.3	994.6	930.3	1151.5	995.5	1066.3	1006.3
Q4V8C3	Echinoderm microtubule-associated protein-like 1	Eml1	1982.5	1916.4	1333.9	1364.7	1075.9	2149.4	1303.9	1570.4	1402.7
D3ZXA6	Pyruvate dehydrogenase phosphatase regulatory subunit	Pdpr	1021.7	923.8	1039	1086	1103.7	1052	1084.2	1035.5	1046.2
P63138	Gamma-aminobutyric acid receptor subunit beta-2	Gabrb2	274	302.7	293.3	284.4	327.1	225.9	302.2	287.2	359.9
P97710	Tyrosine-protein phosphatase non-receptor type substrate 1	Sirpa	40.7	49.8	74.1	64.9	84.4	37.9	82.5	67.6	61.7
Q496Z0	Elongator complex protein 2	Elp2	1216.4	1143.9	1363.3	1335.9	1380	1172.7	1367.7	1423.7	1242.3
Q9Z1X1	Extended synaptotagmin-1	Esyt1	2509.9	2003.3	1473.4	1270.2	1014.9	2572.4	1153.9	1417.6	1473.8
Q499V7	Succinate-CoA ligase subunit beta (Fragment)	Suclg2	1482.1	1544.6	1231.5	1145.7	967.2	1467.8	1068.5	1323.3	1323.7
E9PT53	Wolfram syndrome 1 homolog (Human)	Wfs1	403.1	381.1	1189.2	1325.3	1518.8	415	1505.5	870.3	715.2
Q99PD4	Actin-related protein 2/3 complex subunit 1A	Arpc1a	3590.1	3604.9	5231.5	6427.2	6853.6	3246.8	6257.8	5254.7	4597.6
P62813	Gamma-aminobutyric acid receptor subunit alpha-1	Gabra1	2364.4	3251.3	3182	3802.8	3795.7	1928.6	3073.5	2944.1	3739.2
P16446	Phosphatidylinositol transfer protein alpha isoform	Pitpna	2578.9	2658.4	2657.6	2700.5	2807.7	2498	2657	2731.1	2577.8
P35332	Hippocalcin-like protein 4	Hpcal4	460.6	446.9	1640	1658.7	1821.8	545.7	2137	1286.9	924.3
A0A0G2K3A0	Serine/threonine-protein kinase WNK1	Wnk1	1448.8	1362.5	1270.8	1176.5	1235.1	1559.7	1304.3	1300.3	1220.1
A0A0G2JTV2	Non-muscle caldesmon	Cald1	1371.1	1083.5	1080.4	936.1	765.9	1498.1	901.2	1052.4	1154.8
P07936	Neuromodulin	Gap43	1861.8	1508.2	4300.6	3702.5	3793.1	2301.3	3528.9	3874.3	2561.7
G3V8U4	Sorting nexin family member 27, isoform CRA_b	Snx27	1201.5	1142.4	1164.6	1187.7	1227.6	1110.9	1208.8	1146.5	1176.5
P11348	Dihydropteridine reductase	Qdpr	4608.5	4719.3	3035.3	3373.4	2118.5	3584.2	2751.8	3274.4	2310.9
Q5XIT1	Microtubule-associated protein RP/EB family member 3	Mapre3	3611.1	3365.6	4069.9	4160.8	4400.2	3348.4	4246.7	4081.5	3231.4
Q6P9V6	Proteasome subunit alpha type	Psma5	972.9	871.6	1074.5	986.5	892.1	1160	1007.6	946.2	891.4
D3ZDD7	Spermatid perinuclear RNA binding protein, isoform CRA_a	Strbp	997.5	1158.2	902	1061	1064.5	961.5	953.1	962.1	1256.8
P62963	Profilin-1	Pfn1	1324.5	1288.5	1502.9	1502	1532.3	1503.1	1621.2	1486.6	1326.9
A0A0G2K4T3	Arf-GAP with coiled-coil, ANK repeat and PH domain-containing protein 2	Acap2	656.4	637.6	689	658.1	696	638.4	746.7	677.8	656.6
O54975	Xaa-Pro aminopeptidase 1	Xpnpep1	2803.9	2814.5	3168.6	3125.4	3357.5	2698.7	3515	3222.4	3161.9
E9PTG5	Pleckstrin homology domain-containing A5	Plekha5	776.3	714.9	899.7	949	974.5	774	911.6	929.5	850.4
D3ZAP9	Glycerol-3-phosphate dehydrogenase [NAD(+)]	Gpd1l	1907.8	1938.6	2594.3	2966	2624.4	1955.3	2475.7	2475.5	2080.1
D3ZMS1	Splicing factor 3b, subunit 2	Sf3b2	1588.9	1987.6	1285.7	1387.6	1279.9	1544.4	1506.8	1314.9	1933.8
D3ZE15	NADH:ubiquinone oxidoreductase subunit A13	Ndufa13	1796.4	1748.4	1805	1773.7	1772.3	1676.4	1833.8	1789	1703.8
Q6AXQ0	SUMO-activating enzyme subunit 1	Sae1	777.9	849.4	648.1	657.5	685.9	688.5	645.9	630.4	951.8
P35559	Insulin-degrading enzyme	Ide	1294.9	1278.2	1122	1169.5	1180.8	1329.8	1144.7	1172.5	1327.8
B1WC32	SUMO-activating enzyme subunit 2	Uba2	1660.1	1985.9	1302	1339.1	1448.7	1319.7	1312.7	1309.5	2046
G3V864	Phospholipid phosphatase-related protein type 4	Plppr4	521.1	537.8	1080.9	1186.2	1394.5	515.6	1614.4	937.7	724.5
O88768	ArfGAP with dual PH domains 1	Adap1	1703.8	1852.9	2152.9	2350.5	2738.7	1674.7	2453.4	2357.3	2036
O35509	Ras-related protein Rab-11B	Rab11b	1987.8	1885.3	2185.4	2074.8	1994.2	1903.8	2145.4	2088.6	1943.8
D3ZHK4	RB1-inducible coiled-coil 1	Rb1cc1	822.6	826.4	953.7	937.4	985	895.7	1052.7	965.6	979.5
A0A096MKG5	NAD kinase 2, mitochondrial	Nadk2	1274.9	1501.8	785.1	849	657.6	1126.5	752.2	769.2	1252.5
A0A0G2K0I3	Nicotinamide phosphoribosyltransferase	Nampt	1213.9	1308.6	1065.8	1104.3	1039.4	1263	1076.3	1119.5	1194.6
Q4KMA2	UV excision repair protein RAD23 homolog B	Rad23b	1434.2	1278.4	1651.8	1511.6	1836.1	1276	1722.7	1564.2	1314.8
Q6P0K8	Junction plakoglobin	Jup	1217.9	1330.6	911.2	978.9	867	1190.8	935.9	1008	1322.4
F1LPM1	Protocadherin Fat 2	Fat2	1085	1584.3	447.2	433.1	415.7	848.1	463.4	434	1498.2
P10824	Guanine nucleotide-binding protein G(i) subunit alpha-1	Gnai1	490.8	475	616.5	701.2	704.4	473.4	650	635	547.6
Q01986	Dual specificity mitogen-activated protein kinase kinase 1	Map2k1	1078.1	1069.7	1837.6	1728.1	1927.4	1106.7	1966.8	1688.2	1246.1
D3ZSZ6	Diacylglycerol kinase	Dgkh	458.3	520.1	498.7	649.9	656	435.2	697.2	541.6	602.4
X1WI37	40S ribosomal protein S4	Rps4x	2091.9	2216.1	2093.7	1889.3	1993	2176.6	2206.6	1599	2191.3
Q5QJC9	BAG family molecular chaperone regulator 5	Bag5	502.5	504.1	453.3	462.3	454.6	472.5	433.4	448.3	507.7
A0A0G2K8P3	E3 ubiquitin-protein ligase	Nedd4	1094.7	1127.1	1086.3	1093.6	1051.8	1111.4	1032.1	1092	1133.5
G3V9H0	Ras GTPase-activating protein 1	Rasa1	915	897.4	975.6	1007.9	1136.9	897.1	1079.4	1010.3	946.4
B2RYN6	AP-1 complex subunit gamma	Ap1g1	2602.8	2517.3	2651.7	2722.4	2852.9	2413.8	2770.4	2769.6	2703.4
F1LPG9	WASH complex subunit 2C	Washc2c	616.1	561	518	536.2	539.7	604.3	548.9	493.5	563.1
P62909	40S ribosomal protein S3	Rps3	3754	3633.1	3822.8	3547	3912	3533.5	3911.3	3713.5	3754
O09032	ELAV-like protein 4	Elavl4	253.1	265.2	213.4	215.2	235.1	243.5	175.2	179.4	283.4
Q62991	Sec1 family domain-containing protein 1	Scfd1	913.9	947.3	895.7	833.9	877.6	841.7	873.4	913.3	900.8
A0A0G2KAT5	Focal adhesion kinase 1	Ptk2	223.6	115.3	168.1	153.4	165.8	430.2	185.2	152.7	200
F1LST0	HEAT repeat-containing 5B	Heatr5b	461	469.1	514.8	529.3	568.4	491.9	574.3	559	534.4
D4A055	Voltage-dependent L-type calcium channel subunit beta-4	Cacnb4	303.3	361.8	287.7	292.7	309.8	280.8	297.6	284.9	376.2
Q5XIE6	3-hydroxyisobutyryl-CoA hydrolase, mitochondrial	Hibch	1084.1	1039.4	874.8	914.5	805.2	1007.2	841.9	910.5	907.9
F1M8P2	Zyg-11 family member B, cell cycle regulator	Zyg11b	574.2	602.6	648	656.3	700.1	626.1	726.8	715.5	698.7
D3ZUM2	Sterile alpha and TIR motif containing 1 (Predicted)	Sarm1	757.2	823.3	758	702.1	762.8	747.7	782	759.7	854.5
Q6IRL2	Mitofusin 2, isoform CRA_a	LOC100911485	996.9	961.4	1023.3	1013.8	967.5	1003.8	1043.8	1018.4	989.2
Q32Q06	AP-1 complex subunit mu-1	Ap1m1	1578.6	1494.6	1685	1681.1	1793.4	1509	1723.8	1679.7	1624.1
Q4QQV4	Dead end homolog 1 (Zebrafish)	Hars	1180.2	1158.8	1127.2	1052.7	1026.7	1286.3	1109.6	1112	1108.5
Q9JM53	Apoptosis-inducing factor 1, mitochondrial	Aifm1	1200.4	1175.1	990.7	954.1	902.9	1081.5	1002.8	968	1161.9
D3ZRC4	Calcium-independent phospholipase A2-gamma	Pnpla8	1629.4	1590.6	1633.8	1878	1846.8	1523.7	1771.7	1746.6	1689.6
D4A0F3	Oxysterol-binding protein	Osbpl6	492.8	529.4	489	497.1	479.9	537.5	504.1	491.8	559.5
G3V6U3	ALG2, alpha-1,3/1,6-mannosyltransferase	Alg2	2928.4	3030.3	2775.1	2637.3	2831.4	2833.5	3041.8	3096	2994.1
G3V679	Transferrin receptor protein 1	Tfrc	1344.8	1265.5	1323.3	1255.7	1365.3	1338.8	1289.6	1309.2	1463.5
A0A0G2JUE4	Golgin subfamily A member 4	Golga4	585.4	579.5	534.1	502.5	536.9	633	543.3	571.6	597.5
D3ZEY4	Diacylglycerol kinase	Dgkq	1084.7	987.7	1029.8	958.1	903.9	1046.3	999.5	1022.2	869.1
P18420	Proteasome subunit alpha type-1	Psma1	2068.6	1933.4	2131	1949.5	1945.1	2015.1	1750.3	2032.9	1885.4
A0A0G2JSR4	Signal transducer and activator of transcription	Stat5b	1301.6	1336	918.2	879.5	788.9	1223.8	805.9	987.5	1256.6
Q8R3Z7	EH-domain-containing 4	Ehd4	550.6	524.7	510.2	505.1	508.1	615.8	519.9	544.6	535.8
C9WPN6	Eukaryotic translation initiation factor 2 subunit 3, Y-linked	Eif2s3y	116.3	113.1	131.5	114.1	140.8	118.9	132	136.5	137.5
H1UBM8	Copine 4 protein	Cpne4	413.1	343.8	716.4	873.4	995.4	467.9	1254	975.5	441.7
Q3MID5	Phosphatidylinositol 4-phosphate 5-kinase type-1 gamma	Pip5k1c	883.1	969.6	1402.4	1538.6	1668	838.5	1426.6	1359.1	1192.8
D3ZZK3	Eph receptor A4	Epha4	372	337.6	708.4	963.5	1027.7	453.3	910.5	737.9	530.9
D3ZBS2	Inter-alpha-trypsin inhibitor heavy chain H3	Itih3	3965.9	3181.2	3405.9	2864.2	1654.9	3861.7	2098.4	3735.2	2404.8
P55063	Heat shock 70 kDa protein 1-like	Hspa1l	15.8	14.3	14.3	19.3	14.6	15.3	16.9	17.6	14.1
E9PSZ5	E3 ubiquitin-protein ligase HUWE1	Huwe1	100.3	118.3	112	122.9	111.8	114.5	103.4	119.9	114.6
G3V982	Engulfment and cell motility 2	Elmo2	870.4	887.5	1037.5	1180.1	1232.1	784.8	1390.9	1058.5	1021.2
D4A899	Vacuolar protein sorting 13 homolog A	Vps13a	829.5	851.2	853.5	870.8	972.3	862.4	992.8	979.5	905.4
B1WBS4	Similar to Vacuolar protein sorting 26 homolog (VPS26 protein homolog), isoform CRA_a	Vps26b	1347.8	1289.7	1432.4	1441.8	1391.2	1483.8	1351.2	1303.7	1601.5
Q6AYS2	Sidoreflexin	Sfxn1	60.2	65.3	83	72.8	80.5	66.4	93.5	85	88.3
A0A0H2UHQ3	Microtubule-associated protein 1S	Map1s	1046.1	1065.1	1201.1	1192.7	1234.7	1038.1	1194.4	1181.3	1165
M0R3X6	Carbonyl reductase [NADPH] 1-like	LOC102556347	73.5	60.8	73.2	64.4	68	87.1	84.9	75.8	61.7
D3ZZH6	Mitogen-activated protein kinase kinase kinase 5	Map3k5	653.7	765.9	588.9	654.9	644.9	604.7	644.2	636.2	810.3
Q32PX6	Ras homolog family member G	Rhog	963.6	875.2	732.6	839.5	581.9	1024.3	784.6	903	560.8
G3V7U6	Calpain-5	Capn5	1066.8	949.2	1228.5	1265.8	1330.4	1078.5	1289	1281	1001.9
A0A0G2K4T7	General transcription factor II-I	Gtf2i	1447.4	1565.8	1239.2	1387.2	1245.3	1305.1	1382	1277.6	1576.3
D3ZLW4	Tuberin	Tsc2	462.1	451.3	525.1	510.6	589.4	475.3	548.4	565.4	505
Q5XI77	Annexin	Anxa11	1103.2	1152.2	1372.3	1463.3	1707.2	1340.3	1966.4	1507.6	1303.7
B5DEJ5	Eefsec protein	Eefsec	785.8	821.8	913.5	871.4	876.2	739	873.6	827.6	820.6
Q4AEF8	Coatomer subunit gamma-1	Copg1	715.8	644.3	749.2	617.2	759.7	708.2	703.9	728.7	724.1
G3V8C4	Chloride intracellular channel protein	Clic4	1085	992.6	842	989.8	638.2	1240.4	788.1	1003.1	755.3
B2RYJ7	ARP1 actin-related protein 1 homolog B (Yeast)	Actr1b	275.9	280.4	309.5	314.9	300.4	317.6	313.3	326.4	326
C0HL12	Adhesion G protein-coupled receptor B1	Adgrb1	912	966.4	1142.7	1270.7	1518.6	831	1319.9	1133.6	1129.7
A0A0G2K2P6	HBS1-like protein	Hbs1l	617.5	609.1	579.5	555.4	610	630.4	638	589.7	626.6
Q5U3Z7	Serine hydroxymethyltransferase	Shmt2	1760.9	1751.9	1401.2	1252.4	1304.8	1852.5	1413.4	1469	1557.3
P85515	Alpha-centractin	Actr1a	962.1	899	1064.2	1068.1	1071.4	960.6	1062.8	1106.5	899.2
Q02356	AMP deaminase 2	Ampd2	2453.2	2078	2165.2	2088	1715.9	2140.6	2009.8	2139.8	1870.3
P49088	Asparagine synthetase [glutamine-hydrolyzing]	Asns	1232	1188	1214.2	1159.4	1263.4	1243	1258.4	1211.2	1061.6
D4A4T9	Cysteine and histidine-rich domain-containing protein 1	Chordc1	1437.4	1335.3	1588.8	1671.5	1618	1460.8	1501.1	1590.2	1539.3
P19468	Glutamate--cysteine ligase catalytic subunit	Gclc	730.4	718.2	851.5	773.5	826	906.1	936.5	762.9	718.5
A0A0G2QC02	Ski2-like RNA helicase	Skiv2l	771.8	760.2	814.9	826	819.7	856.8	874.9	863.1	833.9
Q6URK4	Heterogeneous nuclear ribonucleoprotein A3	Hnrnpa3	1928.4	2492.9	1257.4	1474.2	1478.4	1398.6	1053.5	1209	2381.2
F1LXD6	Phosphatidylinositol transfer protein, membrane-associated 2	Pitpnm2	313.4	303.2	455.8	554.4	661.9	331.8	591.1	503.5	435.5
Q5XFW1	Myelin basic protein	Mbp	64	64.2	149.8	166	221.8	84.3	141.3	115.9	119.8
Q66H79	Tripartite motif protein 32	Trim32	992.2	1076.4	953.1	1016.4	1081.6	999.6	1100.1	1026	1064.4
Q3B8Q2	Eukaryotic initiation factor 4A-III	Eif4a3	1504.4	1800.3	1244.6	1287.5	1206.7	1307.9	1256.1	1262.1	1875
A0A0G2JSV2	Carbonyl reductase [NADPH] 1-like	Cbr1	33.1	24.1	35	27.5	31.5	49.2	40	38.5	27.4
P97610	Synaptotagmin-12	Syt12	1776.2	2502.8	1112.1	1134.2	1225.3	1455.9	1222.5	1138.4	2472.2
F1MAB7	Diacylglycerol kinase	Dgki	516.8	572.4	573.6	665	679.2	494.8	704.9	565.5	694.7
M0R3N4	Vesicle amine transport 1-like	Vat1l	3302.7	2765.6	2420.1	1548.6	1241.9	2798.4	1429.1	2314.6	2022.2
A0A0G2K0H6	WD repeat domain 13	Wdr13	735	788.2	1072.4	1104.8	1222	700.7	1196.8	1032.7	962.6
B2GV15	Dihydrolipoamide acetyltransferase component of pyruvate dehydrogenase complex	Dbt	2043.5	2147.5	2117	1996.5	2048.3	1985.5	2050.6	2083.2	2135.4
Q9JHL4	Drebrin-like protein	Dbnl	1612.8	1518.5	1809.1	1786.4	1936	1557.2	1721.8	1657.6	1620.3
A0A0G2JZ53	Baculoviral IAP repeat-containing 6	Birc6	688.4	704.5	755.4	717.4	784.5	735.5	800.6	793.9	800.2
A0A0G2K1L8	Brain acid soluble protein 1	Basp1	705.7	576.4	2008.4	2082.3	2203.2	895.6	2480.1	1586.4	1248.2
F1M2J2	Ankyrin repeat and sterile alpha motif domain-containing protein 1B	Anks1b	463.4	514.5	854.1	931.3	1176	503.4	1113.1	874.1	742.9
A0A0G2K104	Calcium-activated potassium channel subunit alpha-1	Kcnma1	427.3	485.1	840.1	874.5	1080.4	396.3	1005.7	845.4	700.9
F1LSG8	Syndetin	Vps50	927.3	866	1077.2	1085.8	1208.1	866.6	1180.3	1115.4	997.2
O89049	Thioredoxin reductase 1, cytoplasmic	Txnrd1	2226.7	2115.5	1943.5	1869.7	1741.3	2240.5	1749.9	1984.9	1978.6
Q5M7V3	LOC367586 protein	LOC367586	1601.9	692.1	550.3	794.8	544.7	697.2	522.5	564.8	708.1
B5DFC8	Eukaryotic translation initiation factor 3 subunit C	Eif3c	1450.3	1485	1516.2	1427.8	1565.1	1485.4	1476.2	1507.4	1571
O08700	Vacuolar protein sorting-associated protein 45	Vps45	1209.4	1215.8	1300.1	1288.6	1320.8	1177.2	1365	1360.2	1261
Q99MZ8	LIM and SH3 domain protein 1	Lasp1	2014.7	2139	2273.7	2353.6	2737.6	1790.5	2486.1	2300.7	2491.6
P60901	Proteasome subunit alpha type-6	Psma6	1305.6	1268.4	1294.1	1213.1	1269.2	1287	1383.2	1336.4	1266.8
B2RYI2	Signal recognition particle subunit SRP68	Srp68	1230.5	1152.2	1215	1158.5	1208.8	1239.1	1144.7	1213	1219
H1UBN0	Copine-7	Cpne7	357.2	320.8	1392.9	894.2	1531	428.7	1610.7	1301.3	567.9
Q62920	PDZ and LIM domain protein 5	Pdlim5	993.3	970.2	862.8	797.2	780.1	895.5	793.6	813.5	917
Q6P3V9	60S ribosomal protein L4	Rpl4	2243.3	2203.4	2283.4	2208.8	2365.5	2204.2	2409.8	2233.2	2384.7
A0A0G2JYC6	RCG62582, isoform CRA_c	Ubap2l	982.5	1063.9	1006.5	1045.8	1112.4	890.9	1111.8	969.7	1101
P61751	ADP-ribosylation factor 4	Arf4	335.7	346.6	304.3	283.4	297.9	282.8	303.9	294.1	341.2
A0A0G2K4U4	Voltage-dependent L-type calcium channel subunit beta-1	Cacnb1	302.6	280.2	376	417.6	420.2	319	414.5	383	338.5
G3V7Q7	IQ motif containing GTPase activating protein 1 (Predicted), isoform CRA_b	Iqgap1	717.7	651.6	622.2	591.4	557.5	762.6	600.2	643.1	677.4
P37397	Calponin-3	Cnn3	916.8	699.5	737.8	696.8	747.6	817.9	753.1	807.2	683.5
G3V9N0	Polyadenylate-binding protein	Pabpc4	753	676.8	796.4	796.9	832.6	770.9	840.9	828.5	640.8
B5DEY8	Sorting nexin	Snx6	1136.2	1133.7	1056.6	1014.5	1098.6	1153.2	1071.9	1080.4	1071.5
Q63060	Glycerol kinase	Gk	1596.3	1553	1430.6	1512	1405.7	1503.9	1559.2	1413.2	1459.2
D3ZVR9	Phosphoglucomutase 5	Pgm5	1555.4	1298.2	922.3	749.3	674	1535	774.5	864.8	1218.9
Q9WVB1	Ras-related protein Rab-6A	Rab6a	64.3	74.7	69.5	82	90.3	64.5	81.5	73.8	78.4
A0A0H2UHV6	Calcineurin subunit B type 1	Ppp3r1	891.6	1188.6	1745.8	1461	1871.1	1011.4	3407.5	1413.5	1668.5
P18088	Glutamate decarboxylase 1	Gad1	1083.6	1230	1061.4	990.1	935.7	907.3	927.7	1021.6	1003.8
P20156	Neurosecretory protein VGF	Vgf	544.8	437.2	732.1	611.1	682.9	620	664.4	731.5	536.8
D3ZQP6	Sema domain, immunoglobulin domain (Ig), and GPI membrane anchor, (Semaphorin) 7A (Predicted)	Sema7a	562.7	624.3	489.8	675.3	633.8	622	676.8	728.1	654.3
Q66WT9	Clathrin-assembly lymphoid myeloid leukemia protein	Picalm	3190	3330.7	3402.3	3572.8	3950.1	3002.7	3248.9	3316.4	3251
D3ZT36	ADAM metallopeptidase domain 23	Adam23	1212.4	1058.4	1077.7	998.1	1012.6	1189.9	1084.2	1235.2	965.2
D4A5I4	Neuron navigator 1	Nav1	391.9	370.7	626.1	676.1	797.7	436.6	772.4	648.8	515.3
Q9ESH1	26S proteasome subunit S5a	Psmd4	94.7	95.2	99.6	86.9	92.5	89.2	93.2	104	111.6
D3ZN27	DnaJ heat shock protein family (Hsp40) member C13	Dnajc13	634.7	606.1	687.4	639.1	718.2	627.9	698	668.8	701
A0A0G2JZ83	ArfGAP with GTPase domain, ankyrin repeat and PH domain 3	Agap3	839.1	878.4	1047.5	1131.3	1281.7	908.3	1238.1	1068.2	993.3
Q5XI83	VPS35 endosomal protein sorting factor-like	Vps35l	692	678.5	646	656.1	659.1	653.9	642.2	673	684.4
Q5M963	Cytidine monophosphate N-acetylneuraminic acid synthetase	Cmas	1788.3	2138	2169.5	1959.4	1860.5	1814.6	2178	1921	2229.3
A0A0H2UHP9	RCG39700, isoform CRA_d	Rab6a	64.5	75.3	65.2	66.9	52.4	75.4	63.8	65.6	54.7
A8WCF8	Tumor protein p63-regulated gene 1-like protein	Tprg1l	580.9	511.8	713.5	656.7	741.3	606.5	594.2	662.6	499.3
Q6AYG3	Exopolyphosphatase PRUNE1	Prune1	937.6	997.9	995	1016.9	972.9	970.5	1091.2	1035.2	1008.5
G3V6S3	Calumenin	Calu	185.6	181.6	173.6	141.8	154.8	180.1	173.8	155.7	175.2
P29995	Inositol 1,4,5-trisphosphate receptor type 2	Itpr2	69.6	78.5	89.8	120.5	64.4	112.9	57	96.1	90.5
B2RYW9	Fumarylacetoacetate hydrolase domain-containing protein 2	Fahd2	1264.1	881.5	1266.3	1304.4	1309.5	1243.8	1313.7	1379	1264.8
O88321	Antisecretory factor	Psmd4	53.1	59.1	65.8	54.3	68.3	51	49	67.1	67.1
O70441	Synapsin-3	Syn3	844.6	669.6	1053.3	975.8	1054.4	890.7	1009	936.5	789
F1M951	Tyrosine-protein phosphatase non-receptor type 23	Ptpn23	1043.8	1000	1071.7	1013.4	1103.4	987.7	1169.1	1122.4	1116.3
E9PTB2	Transcription elongation factor SPT5	Supt5h	891.4	952.8	772.5	763.5	777.6	834.5	777	790.7	1039.8
D4A4T0	STIP1 homology and U-Box containing protein 1, isoform CRA_b	Stub1	1488.4	1536.5	1481.7	1336.2	1634.7	1430.5	1428.6	1492.6	1425.5
D4A1J6	Ankyrin repeat and FYVE domain-containing 1	Ankfy1	1319.3	1264.3	1245.3	1237.1	1270.7	1258.3	1285.3	1242.8	1221.8
A1L1J8	RAB5B, member RAS oncogene family	Rab5b	605.2	589.8	713.4	668	734.1	632.7	723.3	679.3	626.4
Q63413	Spliceosome RNA helicase Ddx39b	Ddx39b	370.1	425.8	314	337.6	345.4	337.9	294.3	306.8	436.6
F1LPJ6	Ubiquitin carboxyl-terminal hydrolase CYLD	Cyld	697.9	692.3	1159.8	1080.4	1406.6	729.4	1450.9	1244.3	882.4
P18265	Glycogen synthase kinase-3 alpha	Gsk3a	274.1	281.8	350.6	356	384.5	272.7	387	354.7	338.9
P19643	Amine oxidase [flavin-containing] B	Maob	1386.8	1422	1426.5	1509.3	1402.2	1346	1315.2	1607.5	1395.9
Q5BK81	Prostaglandin reductase 2	Ptgr2	1201.2	1544.9	1090	1092.6	974	1131.6	928.2	1218.1	1165.2
Q9WUW2	Vesicle associated membrane protein 2B	vamp2	915.7	879.5	1208.6	1245.1	1290.8	925.8	1398.7	1196.2	1124.8
P52555	Endoplasmic reticulum resident protein 29	Erp29	1504.6	1712.8	1349.5	1208.5	1188.5	1417.8	1210.8	1251.2	1618.8
B0BND0	Glycerophosphocholine cholinephosphodiesterase ENPP6	Enpp6	4394.2	3359	2422.4	3193	2348.7	3573	2920.5	3160.3	2099.9
P23711	Heme oxygenase 2	Hmox2	1538	1616.6	1367.5	1398.7	1342.2	1427.9	1426.5	1506	1469.2
Q4KM69	COP9 (Constitutive photomorphogenic) homolog, subunit 5 (Arabidopsis thaliana)	Cops5	1246.2	1179	1261.8	1304.5	1369.8	1115.6	1215	1329.7	1140.5
P63012	Ras-related protein Rab-3A	Rab3a	3627.6	3811.8	5327.9	5378.5	6932.4	3132	6385.8	5289.6	4657.9
F1M8V2	Ubiquitination factor E4B	Ube4b	871.6	907	928.8	956.1	1019.2	964.4	1152.4	990.6	969.7
F1LW74	IQ motif-containing GTPase-activating protein 2	Iqgap2	408.4	436.9	569.7	773.2	645.4	435.5	918.7	627.6	439
Q6P747	Heterochromatin protein 1-binding protein 3	Hp1bp3	2820.4	3310.5	1790.1	1815.4	1603.5	2628.1	1724.1	1688.3	3208.5
G3V6D9	Na(+)/H(+) exchange regulatory cofactor NHE-RF	Slc9a3r2	974.4	989.4	801.4	884	783.7	962.7	817.3	830.3	890
Q5GFD9	Protein IMPACT	Impact	1921.3	1581.8	2815	2250.9	2045.4	2246.8	2208.9	2676.8	1561.7
P63036	DnaJ homolog subfamily A member 1	Dnaja1	1382.8	1212.1	1681.2	1545.1	1532.2	1541.1	1309.5	1442.1	1429.7
Q68FZ8	Propionyl coenzyme A carboxylase, beta polypeptide	Pccb	843.9	936.8	749.5	750.6	675.4	778.3	786.7	743.2	920.3
D4A510	SWI/SNF-related, matrix-associated, actin-dependent regulator of chromatin, subfamily c, member 2	Smarcc2	1396.7	1536.6	1154.4	1110.7	1158.4	1301.7	1199.6	1115.9	1613.9
B1WC02	CTP synthase	Ctps1	1098.2	1132.4	1159.5	1208.4	1183.7	1358.5	1300	1215.8	1082.3
G3V7I3	Cation-transporting ATPase	Atp13a1	472.7	480.9	475.4	464	486.2	440.8	493.2	483	494.6
Q8K4Y5	Leucine-rich glioma-inactivated protein 1	Lgi1	1342.4	1364.7	2132.8	2234.7	2443.2	1262.4	2112.2	2123.6	1710.1
P52631	Signal transducer and activator of transcription 3	Stat3	1224.3	1108.2	928.4	901.9	917.7	1257.3	878.5	992.4	1096.2
F1LMV9	Coronin	Coro2b	1268	1461.5	1182.6	1297.8	1390.2	1125.8	1438.1	1315.2	1501.7
O55211	Ribosomal protein S2		1938.4	2045.4	1852.2	1885.9	1866.1	2009.5	2164.3	1653.1	2152.4
F1LQB2	Structural maintenance of chromosomes protein	Smc3	906.2	1051.4	635.5	675.1	594.1	779.2	628.5	683.2	1080
O35458	Vesicular inhibitory amino acid transporter	Slc32a1	1113.8	957	1041.3	902.2	890.7	1021.6	866.9	978	829.4
A0A654ICE6	Connexin k1	Cxnk1	1060.5	901.7	1063.6	1074.2	773.1	1068.2	823.5	1069.9	763.9
F1LQX4	Rho GTPase-activating protein 44	Arhgap44	695.6	646.9	898.3	811.7	959.9	669.2	935.9	846.1	746.6
D3Z8W6	Rho guanine nucleotide exchange factor 33	Arhgef33	934.7	1421.2	272.2	247.1	209.6	633.3	231.5	245.5	1378.9
P31422	Metabotropic glutamate receptor 3	Grm3	1426.7	1337.1	2835.1	3099.3	4057.9	1363.5	3142.8	2884.4	2205
D3ZT20	F-box protein 41	Fbxo41	601.9	568.2	893.9	1064.9	1225	652.9	1107.7	946.5	820
Q07936	Annexin A2	Anxa2	4510	2888	2400.4	1673.7	1168.3	4826.9	1433.3	2037.3	2904.9
Q499T3	Sirpa protein	Sirpa	38.7	36.4	41.2	37.7	42.2	37.6	41.5	34.2	42.5
D3ZPP2	ADP-ribosylation factor-like GTPase 8A	Arl8a	505.2	457.9	607.4	549.7	642.1	468.4	445.8	656.6	524.2
A0A0G2K7C6	Protein phosphatase 1B	Ppm1b	602.9	678.9	576.8	581.7	549.1	581.8	647.8	542.5	721.9
F1M049	Ataxin 2	Atxn2	869.2	853.9	864.1	833.7	888.9	856.3	915	889.5	875.3
A0A0G2JTH7	Ubiquitin-protein ligase E3A	Ube3a	630.7	674.9	642.9	680.7	694	615	690.6	694.5	657.2
B0BMY7	Protein tyrosine kinase 9-like (A6-related protein) (Predicted), isoform CRA_b	Twf2	989.9	919.4	1404.1	1645.8	1727.6	1035.5	1848.4	1516.4	1223.8
Q08602	Geranylgeranyl transferase type-2 subunit alpha	Rabggta	1813.7	1714.9	2152.8	2088.2	2061.9	1831.5	2269.8	2190.5	1751.4
G3V792	Cytoplasmic dynein 1 intermediate chain 1	Dync1i1	785	716.7	908.8	968.9	889.1	859.7	796.5	886.5	781.9
D3ZAS8	Spliceosome-associated factor 3, U4/U6 recycling protein	Sart3	1064.9	1199.7	1046	1059.6	1115.4	992.5	1154.2	1067.1	1347.7
A0A0G2K161	Erythrocyte membrane protein band 4.1	Epb41	1071.7	1189.5	596.3	516.6	474.1	1013.1	493.6	543.7	1202.5
F1LXF1	Breakpoint cluster region protein	Bcr	557.9	526.4	866.6	821.1	905.6	596.8	878.4	744.2	635.8
Q00959	Glutamate receptor ionotropic, NMDA 2A	Grin2a	188.9	198.2	255.5	292.6	336.1	193.9	370.6	284.4	237.2
D7NIW0	Nedd4l		1108.1	1481.7	907.6	1070.6	1026.9	924.1	1107.5	944.6	1620.9
D4AA13	Dmx-like 1	Dmxl1	427.1	427.3	465.4	456.8	380.4	433.7	486.4	498.3	476.1
A0A0G2JTB5	Actin-binding LIM protein 2	Ablim2	388.9	423.7	307.8	329.4	327.3	468.4	338.5	360.8	348.3
D3ZCF8	ATP-binding cassette, subfamily A (ABC1), member 8a	Abca8a	1288.3	1210.3	1311.8	1648.1	1134.7	1234.5	1080	1542	998.7
B1WC26	N-acetylneuraminate synthase	Nans	1518.4	1613.4	1260.5	1283.7	1359	1338	1271.4	1316	1465.4
Q5VLR5	BWK4	Erp44	1870.2	1832.2	1679.3	1519	1535.7	1831.1	1683.2	1606.6	1823.7
P55053	Fatty acid-binding protein 5	Fabp5	1492.5	1488	1418.4	1015.9	1436.8	1641.2	1265	1300.3	1199.9
B5DFI9	Protein-serine/threonine kinase	Pdk3	3352.4	3299.9	3220.5	3196.2	3208.3	3153.7	3332.7	3305.7	2944.4
A0A0G2JSK1	RCG20603	Serpina3c	3.2	3.2	11.1	5.4	3.5	1.5	7.1	6.9	9.8
Q91ZN1	Coronin-1A	Coro1a	1659.4	1911	3794	4106	4513	1581.2	4284.4	3358.2	2916
D3Z9L5	WD repeat domain 11	Wdr11	487.7	505.9	500.8	469.2	493.2	483.8	516.2	509.4	516.1
A0A5H1ZRU4	Cell adhesion molecule 1	Cadm1	802.8	729.9	1612.7	1471.4	1797.6	777.9	1558.3	1407.7	1015.9
D3ZWV8	TIAM Rac1-associated GEF 1	Tiam1	615.1	763	661.9	645.8	743.7	520.8	733.3	594.6	901.8
Q4V8I7	Volume-regulated anion channel subunit LRRC8A	Lrrc8a	641.6	741	753.1	742.7	731.5	734.2	838.6	818.3	713.5
G3V9D1	Phosphoinositide phospholipase C	Plcd1	569.6	545.8	626.8	678.9	642.5	589.1	597.3	631.1	577.2
Q5PPN4	Carbonic anhydrase-related protein	Ca8	1442.2	2607.5	665.2	732	629.6	1136.1	592.1	621.3	2392.1
P05545	Serine protease inhibitor A3K	Serpina3k	190.5	126.1	71.6	70.5	81.5	150.3	64.1	135.2	114.5
P14270	cAMP-specific 3,5-cyclic phosphodiesterase 4D	Pde4d	443.3	472	570	704.2	702.3	486.2	684.4	610.3	629.6
B0BMW4	GNAS complex locus	Gnas	253.1	227.3	260.2	253.1	250.7	246.1	258.8	263.6	224.5
A0A0G2K3H2	Dedicator of cytokinesis 7	Dock7	805.9	779.1	754	688.1	739.1	811.8	801.9	794.7	812.9
P09330	Ribose-phosphate pyrophosphokinase 2	Prps2	250.2	215.4	271.4	242.5	297.5	263.8	281	262.5	216.8
B4F774	Ganglioside-induced differentiation-associated protein 1-like 1	Gdap1l1	898.5	1058	910.8	940.7	1055.3	824.2	985.3	924.2	1045.4
Q923Z2	Tropomyosin 1, alpha, isoform CRA_a	Tpm1	1323.8	1026	1185.9	919	665.1	1926.2	854.9	990.3	1058.2
D3ZDK7	Glycerol-3-phosphate phosphatase	Pgp	1772.7	1871.4	1314.2	1335	1311.4	1606	1209.5	1407	1535.8
Q62667	Major vault protein	Mvp	1503.9	1271.8	971.6	910.6	820.4	1443	855	954	1258.7
A0A0G2JVN4	RCG25629, isoform CRA_a	Usp19	438.9	450.5	448.5	458.9	484.3	451.2	485.2	487.4	501.5
O55173	3-phosphoinositide-dependent protein kinase 1	Pdpk1	899.7	953	1127.2	1210	1237.4	935.4	1321	1148.8	1002.3
Q9EPR9	Phosphodiesterase	Pde1a	335.9	282.1	799.6	861.1	1002.3	403.7	886.4	770.6	501.3
B2RZC6	Ilf2 protein	Ilf2	620.4	698.4	541.7	583.7	603.6	582	538.5	571	725.4
R9PXS2	Inositol polyphosphate 5-phosphatase OCRL	Ocrl	854.4	840.6	1110.1	1023	1095.9	936.8	1090.4	1099.6	905.5
Q5BJU0	RAS-related 2	Rras2	591.3	568	775.2	827.2	734.6	799.1	839.1	994	613.3
Q9R0I8	Phosphatidylinositol 5-phosphate 4-kinase type-2 alpha	Pip4k2a	1295.2	1090.3	1043.1	714.7	969.4	1322	975.6	1095	789.2
B5DF91	ELAV-like protein 1	Elavl1	1084.8	1224	882.8	936.9	916.9	937.2	882.2	878.1	1345.9
Q6P9U9	Inosine-5-monophosphate dehydrogenase	Impdh2	710.7	644.1	733.3	697.9	623.4	866.5	658.3	742	728.2
D4AAX6	Phosphoinositide phospholipase C	Plch2	730.1	655.6	959.5	1003	1108.3	673.1	1032.1	876.2	782.8
G3V8B0	Myosin-7	Myh7	120.7	169.5	121.1	507.8	111.2	274.3	109.6	249.4	129.6
Q8K1Q0	Glycylpeptide N-tetradecanoyltransferase 1	Nmt1	1085.5	1019.8	1192.7	1362.5	1276.4	1017	1257	1091.3	1252.9
Q4V8H5	Aspartyl aminopeptidase	Dnpep	788.2	725.9	682.1	646.9	694.8	775.4	580.3	661.9	716.4
Q9WVI4	Guanylate cyclase soluble subunit alpha-2	Gucy1a2	1530.8	1597.7	1562.8	1833	1791.8	1277.5	1621.3	1519.5	1810.3
Q6P6T4	Echinoderm microtubule-associated protein-like 2	Eml2	1467.8	1095.3	1179.5	1083.7	936.4	1532.7	986.6	1140.9	866.3
P21670	Proteasome subunit alpha type-4	Psma4	2117	1988.6	2072.9	1965.8	2028.6	1962.9	1918	2043.4	2001.1
O88377	Phosphatidylinositol 5-phosphate 4-kinase type-2 beta	Pip4k2b	450.1	441.8	606.6	714.2	631.8	466.5	598.7	593.7	560
M0RC65	Cofilin 2	Cfl2	2096.4	1852.3	1602.9	1579.5	1436.6	2117.1	1473.1	1616.6	1603.6
A0A140TAA1	Immunoglobulin superfamily, member 8	Igsf8	1224.6	1165.1	1233.1	1323.6	1084.1	1321.6	1063.4	1327.2	1081.7
P32232	Cystathionine beta-synthase	Cbs	1453.8	1711	2407.4	2409.5	2262.5	1885.9	2405.8	2244.5	2097.4
Q6AY30	Saccharopine dehydrogenase-like oxidoreductase	Sccpdh	1290.6	1151.9	1269.4	1104.3	1168	1214.4	1128.6	1315.9	1071.8
Q8VD52	Pyridoxal phosphate phosphatase	Pdxp	1120.6	1093.1	1493.1	1258.4	1197.8	1166.5	1399.8	1391.8	1104.5
G3V7V3	Solute carrier family 27 (Fatty acid transporter), member 4	Slc27a4	1045.3	761.5	1113.3	1094.5	1123.7	1076.6	1147	804.5	1036.4
F1M801	Anaphase promoting complex subunit 1 (Predicted)	Anapc1	706.3	757.4	751.8	711.4	690.8	721.1	740.6	723.5	797.1
Q5M9H4	Sodium/potassium-transporting ATPase subunit beta	Atp1b2	5504.8	5977.6	3018.2	3055.2	2359.6	4680.9	2744.8	3122.7	4164.7
D4A644	MAP7 domain-containing 1	Map7d1	1295.4	1304	1338.7	1355.1	1384.4	1455.8	1510.6	1408.2	1461.8
B5DF65	Biliverdin reductase B	Blvrb	876.1	675.6	780.1	775	814.3	1027.6	769.6	778.1	749.7
M0RDX2	Amyloid-like protein 2	Aplp2	791.4	847.2	707.6	771	756.9	803.5	723.7	875.6	867
P07872	Peroxisomal acyl-coenzyme A oxidase 1	Acox1	1133.6	1036.1	964.9	821	821.7	1458.1	980	1194.4	1227
Q8R431	Monoglyceride lipase	Mgll	1121.9	1156.5	1298.8	1557.8	1658	1076.2	1568.3	1400.9	1435.4
A0A0G2K6W6	DIS3-like exonuclease 2	Dis3l2	1349.3	1268.6	1503.6	1605.2	1462.6	1458.5	1623.3	1551.4	1418.3
Q63803	Guanine nucleotide-binding protein G(s) subunit alpha isoforms XLas	Gnas	75.6	24.8	61.5	14.5	18.3	76.8	20.8	47.7	11.8
A0A0G2JY03	Uncharacterized protein		347.6	350.4	526.9	524.6	618.9	364.1	547.8	520.2	435.2
F1M0U5	NBAS subunit of NRZ tethering complex	Nbas	1029.1	1010.7	987.8	926.3	922.4	1081.8	1009.6	996.6	985.6
Q5RKG9	Eukaryotic translation initiation factor 4B	Eif4b	2237.8	2148.1	2450.1	2407.4	2555.8	2250	2409.4	2320	2372.4
D3ZF03	Apoptosis-inducing factor, mitochondria-associated 3	Aifm3	2276	2497.5	1809	1708.6	1506.3	2395.4	1786.2	1798	2137.4
Q7TSX6	Amino acid transporter	Slc1a6	803.2	797.6	298.1	246.3	223.5	568.5	231	251	660.5
A0A0G2JZS1	Importin subunit alpha	Kpna6	305.1	290	324.7	326.2	309.7	314.4	297.6	308.9	307.2
D3ZJH9	Malic enzyme	Me2	940.3	875	803.8	717.5	727.6	963.5	826.6	893.9	908.1
Q5U2P5	C2CD2-like	C2cd2l	756.9	735.9	1638.6	1337.3	1536.4	1017.7	1344.1	1305.4	1148.8
A0A0G2K7W4	Mitogen-activated protein kinase kinase kinase kinase 4	Map4k4	259.9	279.7	233.2	255.5	255.8	249.6	264.6	265.7	309.1
Q3MID6	Calumenin	Calu	208.3	231.1	219.3	184.5	176.3	211.5	186.4	216.2	244.1
D3ZBM3	Ferrochelatase	Fech	671.3	708.6	683.3	693.9	666.8	733	739.9	735.7	712.7
A0A0G2K5D5	Rho GTPase-activating protein 26	Arhgap26	970.4	1293	762.9	779.9	616.6	862.8	627.9	653	1143.5
F1M062	La ribonucleoprotein 1, translational regulator	Larp1	1328.9	1282.2	1262.6	1238	1238.4	1399.1	1279.3	1360.8	1158.6
B0K031	60S ribosomal protein L7	Rpl7	2145.7	2131.2	2177.5	2110.5	2163.9	2056.2	2192.8	2134.5	2107.3
A0A0G2K4A0	RAB11 family-interacting protein 5	Rab11fip5	743.4	702.6	670.6	644.6	674.6	669.7	693.4	693	718.5
A0A0H2UHS3	Mitochondrial potassium channel	Ccdc51	720.8	753.3	725.5	731.2	792	670.4	792.3	753.6	771.3
P86182	Coiled-coil domain-containing protein 22	Ccdc22	809.1	763.4	753.2	779.5	763.9	841.7	747.1	778.7	767.5
Q9Z339	Glutathione S-transferase omega-1	Gsto1	433.8	519.9	225.4	44.6	396.5	40.3	239.6	170.8	226.4
Q6Q7Y5	Guanine nucleotide-binding protein subunit alpha-13	Gna13	2048.9	1862.6	1949.1	1944.7	1774.3	2053	1835.2	1917.5	1689.1
G3V6D8	Myosin-3	Myh3	2.5	2.8	3.2	15.3	2.1	8.1	1.8	4.1	2.6
A0A0G2K0J9	Gamma-aminobutyric acid receptor subunit beta-3	Gabrb3	252.7	300.7	373.6	446.8	532.9	218.5	365	329.7	388.6
A0A0H2UHF9	Actin-binding LIM protein 2	Ablim2	111.1	116	110.7	111.5	117.9	108.4	114.3	119.9	121.7
D4A5B3	C2 calcium-dependent domain-containing 5	C2cd5	868.8	821.4	1010.7	1040.4	1079.6	897	1071.8	1110.8	991.7
O55165	Kinesin-like protein KIF3C	Kif3c	335.4	327.1	286.5	282.8	315.8	317.6	316.8	359	325.7
D3ZKE6	Sarcolemma associated protein (Predicted)	Slmap	607.2	576.7	684.9	675.9	742.2	660.7	770.9	719.5	644.1
P11530	Dystrophin	Dmd	361.3	376.1	356.4	357.8	370.1	381.5	384.5	350.7	376.4
B2DD29	Serine/threonine-protein kinase BRSK1	Brsk1	1178.5	1150.4	1534.3	1714.8	1914.2	1209.2	1651.3	1638.7	1250.6
A0A0H2UHE5	Protein phosphatase 1A	Ppm1a	1598.7	1642.6	1663.8	1665.2	1595.3	1584.6	1854.5	1468.2	1534
D3ZUX7	Acyl-CoA synthetase family member 3	Acsf3	791.1	899.5	691.8	769	657.4	737.2	731.4	791.5	808
O35828	Coronin-7	Coro7	915.1	904.4	939.4	1067.1	1105.9	899	1301	1023.4	947.4
F1M4I4	VPS51 GARP complex subunit	Vps51	1301.9	1248.7	1576.6	1583.2	1775.6	1205.4	1725.4	1609.7	1461.1
A0A0G2K3J2	Protein unc-13 homolog C	Unc13c	371.2	433.8	244.5	210	192.9	335.1	235.5	228.9	456.9
G4XKZ2	Ubiquitin specific peptidase 9 Y-linked	Usp9y	25.5	21.6	15.3	22	25	15.3	24.5	21.1	22.1
G3V8G2	Proteasome (Prosome, macropain) 26S subunit, non-ATPase, 5 (Predicted), isoform CRA_a	Psmd5	739.3	735.8	657.8	634.3	596.4	754.2	633.4	693.9	726.9
A0A0G2JVM2	Uncharacterized protein	Mia3	898.4	936.1	860.9	793.4	909.1	869.6	885.1	841.4	998.1
Q9QY17	Protein kinase C and casein kinase substrate in neurons 2 protein	Pacsin2	908.2	916	798.5	785.9	766	932.1	758.8	780.6	831.8
Q5MJ12	F-box/LRR-repeat protein 16	Fbxl16	407.6	428.6	800.3	793.5	1101.6	399.8	981.6	801.4	600.7
Q4FZT0	Stomatin-like protein 2, mitochondrial	Stoml2	1464.3	1397.5	1436.4	1376.3	1326.8	1356.1	1407.4	1366.9	1350.6
B2RZA9	Ube2l3 protein	Ube2l3	1373.9	1413.6	1290.6	1207	1201.5	1409.3	1252.3	1248.5	1233
G8CYZ7	Engulfment and cell motility 1	Elmo1	1001.1	931.3	838.4	848.2	740.6	1075.5	836.3	882.3	816.1
A0A146J2K6	Lasp-2	Nebl	1550.4	1334.1	1707.6	2170.1	2039.6	1522.7	1925.9	1741.4	1314.7
P63245	Receptor of activated protein C kinase 1	Rack1	1841.3	1859.3	1842.4	1764.2	1953.3	1834.5	1918.8	1834.4	1877.9
Q1RP74	RCG53953, isoform CRA_a	LOC103690005	2807.6	2557.4	3043.4	2848.4	2929	2795.1	2878.1	2844.3	2341.2
A0A0G2K1P1	Myotubularin-related protein 7	Mtmr7	573.8	585.1	667.5	686.4	712.8	597.2	714.2	663.7	638.3
A0A0G2JYI0	LPS-responsive beige-like anchor protein	Lrba	1533.3	1634	1888.3	2015.1	2235.2	1477.4	2266.9	1853.2	1847.3
A0A0G2K5C0	Calmodulin-regulated spectrin-associated protein family, member 3	Camsap3	495.3	461.8	653.1	629.1	685.1	491.7	680.6	645	542.3
A0A0G2K0P8	CDW92 antigen, isoform CRA_b	Slc44a1	783.4	670.6	684.2	787.5	564.9	1013.6	690.2	851.3	597.1
P38983	40S ribosomal protein SA	Rpsa	1328.7	1342.3	1281.4	1294.7	1334.4	1339.6	1350	1337.5	1327.3
Q05759	cAMP-dependent protein kinase catalytic subunit (Fragment)		143.1	124.9	185.2	214.8	188.9	134.6	162.8	185	157
Q6AYF8	RCG43931	Serpinb9	760.9	697.7	697.5	754.8	793.6	748.9	743	808	666
F1LZW6	Solute carrier family 25 member 13	Slc25a13	911.2	918	693.8	582.5	486.4	1051.4	613.9	789	779.6
P53812	Phosphatidylinositol transfer protein beta isoform	Pitpnb	90	100.2	88.6	97.5	88.1	105.9	99.3	107	94.4
A0A1L5YJQ7	Histone deacetylase 6	hdac6	1117.5	1106.2	1263.6	1218	1265.6	1135.2	1265	1220.8	1207.5
D3ZJ32	Extended synaptotagmin 2	Esyt2	1263.7	1100.8	1189.5	1114.8	1017.4	1339.6	1119	1275.3	1151.6
P27008	Poly [ADP-ribose] polymerase 1	Parp1	840.9	934.9	751.9	828.7	722.7	811.9	718	747.7	973.5
Q5U362	Annexin	Anxa4	2237	2025.4	2302.9	2621.6	2475.2	2170	2397	2556.5	2044.7
Q5U2X6	Coiled-coil domain-containing protein 47	Ccdc47	1570	1536.1	1423	1396.3	1511.3	1571.4	1413	1600	1582
Q5EBD0	SEC14-like 2 (S. cerevisiae)	Sec14l2	44.2	68.2	160.7	90.6	171.7	66.6	195.3	108.4	62.4
Q5U2U2	Crk-like protein	Crkl	1132.9	1144.5	980.1	956.7	909.1	1064.3	886.7	963.3	1103.6
B1H2A2	Fibronectin type 3 and SPRY domain-containing protein	Fsd1	1243.2	1145.5	1308.5	1263.8	1254.4	1422.7	1244.5	1372.3	1071.7
Q6IRJ7	Annexin	Anxa7	1792.9	1495.9	2113.4	1904.1	2127.9	1816	2208.5	1993	1696.4
Q66HR5	Calcium-binding and coiled-coil domain-containing protein 1	Calcoco1	666.4	667.6	790.1	828.2	905.3	661.7	875.6	797.1	763.4
Q3ZAU6	RBR-type E3 ubiquitin transferase	Rnf14	762.4	671.3	830.6	843.1	851.7	785.8	925.8	899.8	702.4
A0A0G2JT78	RAB6B, member RAS oncogene family	Rab6b	592.4	574.2	710.2	734.4	839.4	678.6	739.9	781.7	753.1
A0A0G2JY48	Eph receptor B2	Ephb2	748.3	858.6	590.2	663.3	657.2	642.1	678.9	637.6	968
A0A0G2K3N1	Golgi brefeldin A-resistant guanine nucleotide exchange factor 1	Gbf1	509.8	512	461.7	462.4	459.5	506.3	503.4	467	494.1
D4A1Q9	Tubulin tyrosine ligase-like 12	Ttll12	713.3	687.5	692.2	662.4	691.4	713.5	664.4	700.3	739
M0R7U1	Adenylate kinase 5	Ak5	453.6	414.4	957.2	888.2	1178.5	551.4	1062.4	861.7	599.8
Q68FW7	Threonine--tRNA ligase, mitochondrial	Tars2	860.5	805.2	922.1	937.6	916.7	834.5	978.7	1002.3	859.2
P19234	NADH dehydrogenase [ubiquinone] flavoprotein 2, mitochondrial	Ndufv2	1058.2	1131.3	1142.1	1180.8	1069.8	1234.6	1181.4	1129.3	1093.5
E3W9F8	Laminin, alpha 1	Lama1	512.3	486.2	445.2	445.7	411.9	485.3	464.8	431.2	494.8
Q704S8	Carnitine O-acetyltransferase	Crat	1706.4	1592.2	1190.3	1167.9	1146.1	1410.5	1131.8	1392.6	1352.6
F1LPS8	Transcriptional activator protein Pur-alpha	Pura	3779.9	3364.7	3295.4	3316.1	3121	3345.7	2553	3016.7	3040.9
Q4V8F9	Hydroxysteroid dehydrogenase-like protein 2	Hsdl2	1568.1	1524.7	1146	1122.3	1060.2	1588.7	1071.1	1166	1237.1
D3Z8E0	Ribosomal protein S6 kinase	Rps6ka3	183.7	165.5	172.7	164.1	159.1	214.5	179.8	146.2	182
Q5PQK2	FUS RNA-binding protein	Fus	2215.1	2779.5	1496.4	1615.7	1668.6	1525.9	1584	1432.8	2598.1
M0R6E0	Phospholipid-transporting ATPase	Atp9a	846.6	797.3	940	858.8	959	804.4	936.1	1086.7	843.3
D4A626	Calmin	Clmn	1003.4	1198.5	905.7	843.5	741.6	902.4	1018.1	1102.6	1274.6
P03994	Hyaluronan and proteoglycan link protein 1	Hapln1	1780.8	2097.1	2157.3	3729.4	3827.5	1498.5	3467.6	2111.5	2030.3
A0A0G2KA06	Kelch-like protein 22	Klhl22	887	860.3	986.1	1021	1122	869.1	1183.5	1139.9	945.8
D3ZQE8	Exportin 5	Xpo5	668.4	696.9	634	635.7	626.9	594	669	684	761.3
A0A0G2JW51	ATP-dependent RNA helicase DHX30	Dhx30	683	731.5	644.8	637.2	678.4	692.1	726.6	662.9	795.4
Q5BJS7	Copine-9	Cpne9	602.4	869.5	386.5	386.9	366.1	533.5	500.5	523.4	584.6
B2GV24	E3 UFM1-protein ligase 1	Ufl1	869	856.1	814.6	780.9	801.8	830	821.3	849.3	890.9
Q62747	Synaptotagmin-7	Syt7	821.3	909.8	1181.7	1332.1	1259.6	847.9	1391.8	1289.1	1078.1
Q6AYD5	Eukaryotic peptide chain release factor GTP-binding subunit ERF3B-like	Gspt1	382.7	357	376	403.3	433	366.1	401	399	402.2
D3ZZL9	GRIP and coiled-coil domain-containing protein 2	Gcc2	504.3	491.7	494	511.7	541.3	534.1	550.3	539.9	537.5
A0A0G2K1W1	RAB11 family-interacting protein 5	Rab11fip5	113.1	95.9	130.7	128.8	101.6	81.5	126	99.8	124.4
Q03346	Mitochondrial-processing peptidase subunit beta	Pmpcb	1523.3	1597.8	1218.2	1153.8	1183	1415.7	1151.7	1194.9	1460.2
D4A3E1	Heterogeneous nuclear ribonucleoprotein L-like	Hnrnpll	1005.7	1165	866.8	951.5	995.2	815.8	879.2	849.1	1298.5
Q5EBC0	Inter alpha-trypsin inhibitor, heavy chain 4	Itih4	1196.2	885.4	1002.3	1194.6	639.8	1269.7	810.2	924.2	1281.6
B1WC34	Protein kinase C substrate 80K-H	Prkcsh	2894.1	2817	2564.4	2571.3	2751.5	2889.7	2308.9	2615.9	2760.1
D4ACM1	Elongator complex protein 3	Elp3	628.3	645.2	751.7	745.2	717	664.8	728.9	750.3	696.4
Q3MIE4	Synaptic vesicle membrane protein VAT-1 homolog	Vat1	2116.9	1702.1	1764.6	1274	1100.9	2261.8	1417.4	2058.2	1101.6
P07825	Synaptophysin	Syp	1076.4	1061.8	1682.8	1574.5	1774.9	1126.3	1736.2	1480.9	1373.5
D3ZSY8	TBC1 domain family, member 10b	Tbc1d10b	746.5	527.7	1045.8	745.2	692.7	505.8	593.3	556.7	492.9
G3V614	KIF1 binding protein	Kif1bp	755.9	780.5	872.8	914	920.4	820.5	1013.4	907.7	880
D3ZN37	Rho-associated protein kinase	Rock1	516.2	486.5	459	440.9	358.9	564.4	519.6	480.3	484.5
A0A140TAH1	Hepatocyte growth factor-regulated tyrosine kinase substrate	Hgs	1986.4	1875.1	2043.1	2085.7	2275.5	1828.3	2110.2	2052	1921.3
P36860	Ras-related protein Ral-B	Ralb	590.9	617.9	564.5	605.9	625.5	564.4	593.2	601	586.9
G3V940	Coronin	Coro1b	1659.8	1692.6	1650	1690.8	1792.1	1511.2	1607.5	1705.6	1629
P32851	Syntaxin-1A	Stx1a	616.7	544.8	1807.5	2538.5	3031.9	765.6	2020.1	1892.7	1386.4
D4A962	Heterogeneous nuclear ribonucleoprotein U-like 1	Hnrnpul1	1434.6	1621	1063.7	1149	1130.7	1222.3	1171.7	1069.1	1745.5
P08010	Glutathione S-transferase Mu 2	Gstm2	364.6	338.1	315.4	263.3	253	388	281	312.4	459.7
Q02874	Core histone macro-H2A.1	Macroh2a1	1530.7	1926.5	869.4	945.5	709.7	1183.6	886	867.5	1825.2
P32577	Tyrosine-protein kinase CSK	Csk	851.1	743.9	697.8	592.6	624.4	933.5	621.3	704.8	712.8
B1WBU8	Pleckstrin homology domain-containing family D member 1	Plekhd1	740.3	1034.1	454.6	386.3	395.9	665.5	393.4	444.3	799.7
F1MAQ4	Trafficking protein particle complex 10	Trappc10	767.4	763.7	936.4	953.2	959.4	827.4	1008	925.3	893.5
A0A0G2JXW4	Heterogeneous nuclear ribonucleoprotein C	Hnrnpc	2678.1	3191	1883.9	2457.7	2272.6	2411.8	1367.1	1718	2917.4
M0RC99	Ras-related protein Rab-5A	Rab5a	282.1	285.7	284.7	279.2	312.8	289.3	337.1	319.3	332.4
P25093	Fumarylacetoacetase	Fah	917	833.1	797.7	1008.1	660	1003.7	799.1	1001.5	610.6
Q7TP48	Adipocyte plasma membrane-associated protein	Apmap	1192.4	1203.8	1069.4	1054.1	1067.3	1105.7	1000.7	1053.5	1091.4
A0A0H2UHE1	Succinate--CoA ligase [ADP/GDP-forming] subunit alpha, mitochondrial	Suclg1	3857.5	3773.8	3506.3	3582.4	3348.4	3336.9	3629	3539.9	3288.1
P06238	Alpha-2-macroglobulin	A2m	274.6	265.6	326.7	279.1	330.9	483.3	322.6	457	667.3
D3ZZ81	PTPRF-interacting protein alpha 1	Ppfia1	205.2	231.2	162.2	164.1	155.5	195	196.9	179.4	221.8
D4A6C5	Rho GTPase-activating protein 1	Arhgap1	692.1	622.4	1074.5	1035.2	1121.3	702	1046.6	998.3	830.4
E9PST5	Apoptotic chromatin condensation inducer 1	Acin1	1345.5	1606.1	1021.5	1068.8	1054.4	1213.3	1035.7	1051.8	1636.8
P29266	3-hydroxyisobutyrate dehydrogenase, mitochondrial	Hibadh	1799.2	1775.1	1454.1	1431	1290	1714.5	1328.4	1489.2	1459.4
D3ZJX5	Mitochondrial import inner membrane translocase subunit TIM50	Timm50	1649.9	1650.2	1420.6	1449.1	1497.5	1428.8	1350.5	1428.5	1587.2
F1LPA3	IQ motif and SEC7 domain-containing protein 3	Iqsec3	910.8	789.5	974.3	963.8	1051.8	986.9	1066.1	971.7	795.1
P54690	Branched-chain-amino-acid aminotransferase, cytosolic	Bcat1	2659.9	1823.2	2272.2	2185.6	1736.6	3308.9	1696	2154.2	1488.8
B2RYQ2	Serine/threonine-protein phosphatase 2A activator	Ptpa	965.7	970.2	1004.4	1081.6	999.9	917.2	1013.3	1039.1	974.4
Q68A21	Transcriptional activator protein Pur-beta	Purb	1244.5	1403.9	1315.2	1424.2	1509.1	1226.5	1393.9	1320	1607.1
D3ZG85	Cyclin-dependent kinase-like 5	Cdkl5	1043.9	979.7	1530.6	1633.9	1968.6	1079.2	2038.5	1676	1346.3
Q6Q0N0	Calsyntenin-1	Clstn1	1020.5	1071.7	1155.7	1315.2	1568.1	908	1343.9	1743.3	1357.1
Q6AZ26	C-terminal binding protein 1	Ctbp1	1460.1	1663.3	1640.3	1665.1	2043	1218	1791.3	1671.4	1793.8
A0A0G2K9K2	Transforming, acidic coiled-coil-containing protein 1	Tacc1	486.7	509.1	589.3	628.7	631.6	541.9	583.6	623.7	551.8
D4A3C2	Similar to RIKEN cDNA 6430548M08	RGD1304884	2776.2	3711.6	2880.1	3183.9	3739.8	2759.2	3117.3	2520.2	4072.9
D3ZCD4	Phosphatidylinositol transfer protein beta isoform	Pitpnb	43.5	55.5	65.6	57.2	52.2	42.5	59.6	53.1	53.1
Q9JHY2	Sideroflexin-3	Sfxn3	20	66.2	94.6	109.8	66.3	75.2	51.7	112.1	63.2
G3V661	Bromodomain adjacent to zinc finger domain protein 1B	Baz1b	479.5	580.9	365.1	370.8	350.5	461.3	360.2	378.3	584.3
P63322	Ras-related protein Ral-A	Rala	1387.6	1017.1	1613.8	1712.1	1328.1	1385.6	1302.9	1336.7	1075.2
Q3B7V5	RAB2B, member RAS oncogene family	Rab2b	264.6	271.9	286.8	239.2	301	253.6	272.9	271.4	247.4
Q66HJ7	Receptor-type tyrosine-protein phosphatase alpha	Ptpra	410.6	435.7	446	459.2	466.6	443.1	486.8	444.3	451.1
P69735	Rab3 GTPase-activating protein catalytic subunit (Fragments)	Rab3gap1	1237.4	1146.7	1437	1437.4	1544.7	1286.5	1325.7	1403.7	1184.8
P35400	Metabotropic glutamate receptor 7	Grm7	365.1	292.6	668.8	688.5	758.6	393.5	732	603.6	429.4
Q6P503	ATPase H+-transporting V1 subunit D	Atp6v1d	1872.8	1978.7	2627.1	2654.8	2758.4	1946.2	2905.2	2704.5	2200.9
Q68FW9	COP9 signalosome complex subunit 3	Cops3	1323.1	1273.1	1325.3	1341.2	1338.5	1260.1	1332.5	1403	1268
Q6AY23	Pyrroline-5-carboxylate reductase 2	Pycr2	399.8	361.7	407.3	331	351.8	433.9	387.2	411.6	407.5
D3ZN61	Leucine-rich repeat LGI family, member 3	Lgi3	1146.7	1000.8	657.4	680.2	528.6	1149.4	608.7	741.7	681.1
D4A6T9	Non-specific serine/threonine protein kinase	Mark4	554.7	560.3	913.1	925.5	1054.2	563	1031.3	879.4	692.8
G3V9M1	DEAD (Asp-Glu-Ala-Asp) box polypeptide 23 (Predicted), isoform CRA_b	Ddx23	632.3	775.5	573.3	562.8	551.9	622	605.2	577.2	777.7
P54645	5-AMP-activated protein kinase catalytic subunit alpha-1	Prkaa1	663.4	674.1	563.5	510.4	482.5	648.7	598.3	528.2	601.6
O35180	Endophilin-A3	Sh3gl3	894.1	844.9	1427.7	1442.1	1468	945.7	1462.1	1453	1060.3
F1LND7	Farnesyl pyrophosphate synthase	Fdps	299	256.3	227.1	198.6	190.2	352.5	209	228.7	211
D3Z9H2	Hyaluronan and proteoglycan link protein 4	Hapln4	1250.4	1666.3	1202.7	1353.5	1037	1325.1	1428.5	1276.6	1128.2
A0A0G2K3V7	DNA topoisomerase I	Top1	1108.6	1399.4	966.6	1026.2	961.9	1069.1	1024.5	1017.6	1463.9
Q62651	Delta(3,5)-Delta(2,4)-dienoyl-CoA isomerase, mitochondrial	Ech1	1917	1936.7	1469.8	1460.7	1095.7	2017.8	1317.8	1588.6	1556.4
D3ZKQ4	RAB, member RAS oncogene family-like 6	Rabl6	743.1	865.8	841.8	757.5	812.5	719.2	959.5	769.8	1045
D3ZFQ8	Cytochrome c-1	Cyc1	1771.4	1720.2	1690.6	1660.9	1813.7	1551.2	1684.8	1649.3	1655.3
B5DEH2	Erlin-2	Erlin2	1664.5	1620.2	1139.9	980	863.1	1290.7	1094.7	1194.9	1296.4
Q9JKA9	Potassium/sodium hyperpolarization-activated cyclic nucleotide-gated channel 2	Hcn2	963.8	931.1	694.5	672.4	606.6	1109	670.8	805.9	653.7
P81377	cAMP-dependent protein kinase type I-beta regulatory subunit	Prkar1b	983.5	1011.2	1200.3	1111	1280.5	918	1159.9	1058.4	1215.6
B2GV01	Metastasis-associated 1 family, member 2	Mta2	915.7	1080.7	695.6	730.5	723.5	810.9	745.1	672.8	1134.2
P49242	40S ribosomal protein S3a	Rps3a	2960.3	3012.2	2914.1	2901.1	3060.7	3038.9	2749.3	2823.5	3057.8
E9PU01	Chromodomain helicase DNA-binding protein 4	Chd4	803.2	958.1	559.1	613.6	558.1	672	580.7	598.1	886.4
Q4FZT2	Protein phosphatase methylesterase 1	Ppme1	1312.2	1261.8	1465.5	1615.3	1953.8	1254.7	1631.5	1597	1456.9
F1LQZ3	Kinesin-like protein	Kif3a	738	715.2	853.5	852.1	912.5	752.4	1021.6	885.8	868.1
B4F7A2	Armc8 protein (Fragment)	Armc8	862.7	924	1099.1	1135	1225.8	880.2	1230.9	1099.3	1069.4
Q68FR9	Elongation factor 1-delta	Eef1d	1119.9	1100.9	1085.2	1009	1041.4	1181	1074.7	1056	1056.3
Q6AY58	B-cell receptor-associated protein	Bcap31	1744.1	1519.8	1409.2	1373.1	1203	1653.8	1249.9	1402.5	1329.4
D3ZVM5	Heat shock protein family A (Hsp70) member 12B	Hspa12b	395.2	373.3	397.6	379.2	369.4	438.8	411.9	389.8	437.7
Q7M0E3	Destrin	Dstn	1213	1231.4	1047.7	1059.9	1026.5	1251.9	1106.6	1048.2	1122.3
O89089	Voltage-dependent N-type calcium channel subunit alpha	Cacna1b	403.1	339.5	667.4	704.6	865.8	402.9	742.6	668.1	531.9
Q497B0	Omega-amidase NIT2	Nit2	1136.2	882.9	1099.2	871.2	978.6	1213	1144.7	1139.7	1011.7
Q9EQX9	Ubiquitin-conjugating enzyme E2 N	Ube2n	3202.7	3296.6	3241.1	3363.3	3168.3	3088	3227.1	3204.7	2843.6
P10499	Potassium voltage-gated channel subfamily A member 1	Kcna1	1565.1	1490.6	1000.4	964.3	857	1501.7	1172.4	1151.8	1072.4
Q5YLM1	Sn1-specific diacylglycerol lipase alpha	Dagla	983.9	1344.3	717.4	786.1	756.2	765.2	843	780.7	1333.6
F7ES73	Negative regulator of ubiquitin-like proteins 1	Nub1	1400.5	1309.4	1203.2	1196.6	1146.3	1393.9	1225.1	1263.7	1202.6
M0R9T2	Erbb2-interacting protein	Erbin	429.1	397.9	367	367.5	339.2	494.6	378.7	385.7	374.7
Q10728	Protein phosphatase 1 regulatory subunit 12A	Ppp1r12a	1048.6	1061.1	1233.4	1234.5	1339.9	1049.3	1413.4	1187.1	1171.3
Q6AYK6	Calcyclin-binding protein	Cacybp	1758	1567.8	1651.8	1547.3	1456.4	1708.4	1441.9	1494.6	1381.4
D3ZF21	GPRIN family member 3	Gprin3	458.4	381	461.7	563.8	513.9	439.7	537.4	467.3	430.8
D3ZQ59	Nardilysin	Nrdc	897.1	875.2	1032.8	987.5	1131.2	943.4	1155.3	1148	1028.8
B4F763	VPS53 subunit of GARP complex	Vps53	831.5	762.3	977.6	1047	1136.8	886.7	1080.8	1048.7	916.3
Q3ZBA0	Tectonin beta-propeller repeat-containing protein 1	Tecpr1	388.7	389.3	487.1	485.1	549.6	367	574.7	486.4	483.2
P08082	Clathrin light chain B	Cltb	2262.9	2150	2620	2570.9	3048.3	1949.6	2511.1	2568.6	2380.3
Q641X8	Eukaryotic translation initiation factor 3 subunit E	Eif3e	935.4	965.7	950	928.4	986.3	1005.6	988.1	1016	1061.6
A0A0G2JX62	SRSF protein kinase 2	Srpk2	427.9	448.5	566	587.2	684.7	404.4	637.5	584.4	590
Q66HR2	Microtubule-associated protein RP/EB family member 1	Mapre1	1607.7	1500	1999.6	1881.7	2073	1712.2	2035.2	1902.7	1660.8
D3ZCA0	Pyridoxal phosphate homeostasis protein	Plpbp	1300.7	1164.5	1166	1141.7	1087.5	1331.5	968.7	1178.2	1075.7
P29066	Beta-arrestin-1	Arrb1	992.9	905.7	1061.4	1178	1125.2	921.1	1121.9	1143.1	904.2
D3ZA31	Myotubularin related protein 2 (Predicted), isoform CRA_b	Mtmr2	437.9	438.5	426	467.7	420.5	456.8	439.3	467.7	484.3
P22062	Protein-L-isoaspartate(D-aspartate) O-methyltransferase	Pcmt1	1633.3	1486	1698.8	1738.7	1635.1	1656.5	1539.2	1701.9	1427.4
Q99MZ4	Glutathione hydrolase 7	Ggt7	377.9	403.9	379.5	373.1	418.5	384.7	389.2	406.9	406.4
Q3MIE9	Spermine synthase	Sms	2335.7	3194.3	1278	1426.3	1294	1687	1191	1235.9	2961.4
F1M775	Protein diaphanous homolog 1	Diaph1	821	801.8	924.9	848.4	916.4	846.9	1105.8	866	891.8
Q6JE36	Protein NDRG1	Ndrg1	524.4	448.3	402.4	398.9	307.3	571.4	359	448.7	361.9
P62749	Hippocalcin-like protein 1	Hpcal1	1043.5	1977.8	625.8	471.4	475.9	858.2	516.7	542.3	1928.4
F1M3L7	Epidermal growth factor receptor kinase substrate 8	Eps8	707.1	778.5	760.5	644.7	736.1	695.7	720.7	716.5	851.6
A0A0G2JYR1	Exocyst complex component	Exoc6b	781.3	784.4	944.3	967.5	1023.1	752.9	1007.9	1025.8	922.9
G3V931	Centrosomal protein 76	Cep76	1634.5	2456.9	526.7	517.7	415	1117.4	409.3	479.1	2274
P13084	Nucleophosmin	Npm1	3780.8	3849.7	3128.1	3019.4	2567.5	3271.9	2401	2622.4	3632.8
Q9Z327	Synaptopodin	Synpo	522.8	464.2	1934.5	2449.5	2867.3	578	2766.5	1853.4	1257.7
D3ZC63	Cytidine/uridine monophosphate kinase 2	Cmpk2	745.2	653	707.4	772.1	649.2	706.5	778	730.4	585.6
Q60587	Trifunctional enzyme subunit beta, mitochondrial	Hadhb	2201.1	2133.3	1711.7	1517.7	1511.1	2234.5	1654	1935.3	1654.2
P15431	Gamma-aminobutyric acid receptor subunit beta-1	Gabrb1	227.4	207.7	412.8	405	414.4	236.8	396.1	354	279.1
P51647	Retinal dehydrogenase 1	Aldh1a1	1315	1725	860.5	717.9	612	1255	756.8	929.8	935.5
G3V9W6	Aldehyde dehydrogenase	Aldh3a2	2561.8	2493	1856.2	1718.1	1566.5	2397.2	1809.9	2048.9	1995.1
A0A0G2K5D7	Sperm antigen with calponin homology and coiled-coil domains 1	Specc1	804.6	816.5	800.1	843.2	921.4	794.2	868.5	821.1	877.7
Q6MG60	N(G),N(G)-dimethylarginine dimethylaminohydrolase 2	Ddah2	1266.1	1110	1050.8	990.1	789.2	1405.4	907.8	1014.5	1014.8
P18886	Carnitine O-palmitoyltransferase 2, mitochondrial	Cpt2	1424	1559.8	983.6	959.3	857.6	1374	1032.9	1153.2	1316.6
Q6AXR6	Glutathione S-transferase omega 1, isoform CRA_b	Gsto1	53.5	44.5	223	365.4	43.4	302.8	48.7	190.2	231.3
A0A0G2K977	Golgin subfamily A member 2	Golga2	510.4	488.8	507.1	507	516.9	561.5	535.7	527	523.3
Q62825	Exocyst complex component 3	Exoc3	1326.1	1302.1	1601.7	1874.3	1890.8	1343.9	1914.3	1703.1	1426.9
A0A0G2K3J4	A-kinase anchor protein SPHKAP	Sphkap	756	901	644.8	664.2	719.1	687.9	703.7	664.5	977.6
G3V7X4	ATP-binding cassette sub-family A member 2	Abca2	1168	1122.4	909.4	902.6	863.7	1168.2	928	1038.1	841.7
Q7TPK0	Ac2-125	Fdps	64.4	63	71.3	75	77.8	67.1	87.9	83.9	73.8
A0A0G2JU07	Ubiquitin-conjugating enzyme E2 variant 2	Ube2v2	892.3	878.3	874.8	863.6	903.5	867.7	806.4	854.1	830.3
Q5U316	Ras-related protein Rab-35	Rab35	1650.6	1480.3	1784.7	1682.2	1841.6	1413.1	1874.8	1684.9	1595.1
A0A0G2JVE6	Aminopeptidase	Anpep	646.9	609.3	592.1	499.6	560.2	468	479.8	532.5	556
P36876	Serine/threonine-protein phosphatase 2A 55 kDa regulatory subunit B alpha isoform	Ppp2r2a	406.3	396	531.5	521.6	566	402.6	556.8	521.9	443.2
A0A0G2K0T6	Gamma-synuclein	Sncg	2331.2	1269.8	872	500.7	371.9	2049.1	517.5	503.4	629.8
P51583	Multifunctional protein ADE2	Paics	1588.7	1624.1	1197.9	1171.9	1082.3	1585.6	1153	1294.9	1429.8
Q5M821	Protein phosphatase 1H	Ppm1h	792.9	876.7	754.8	770.2	896.5	685.4	848.6	768.4	920.9
O08560	Diacylglycerol kinase zeta	Dgkz	735.1	1003.3	649.3	780.5	872.3	633.5	892.4	697.5	1100.7
Q924S1	1-acyl-sn-glycerol-3-phosphate acyltransferase delta	Agpat4	1288.4	1232.4	1269.3	1208.2	1185.3	1553.3	1294.5	1363.4	1265.8
Q64566	Calcium-transporting ATPase type 2C member 1	Atp2c1	665.4	645.6	771.7	734	824.8	622.2	773.8	772.2	786.6
Q9JMJ4	Pre-mRNA-processing factor 19	Prpf19	2827.7	3287.8	2226	2294.8	2137.6	2696.5	2183.9	2326.9	3224.8
Q5RJK6	Inositol polyphosphate-1-phosphatase	Inpp1	1414.6	1903.9	959	1030.9	887.3	1121.8	984.5	967.2	1747.2
A0A0G2K2Z0	EMAP-like 4	Eml4	598.2	585.6	696.5	670.7	744.9	654.1	729.8	700.8	644.5
A0A0G2K0W9	Proteasome subunit alpha type	Psma7	2039.3	2008	2140.1	1985.5	2104.8	2027.7	1977.5	2128.6	2091.2
Q5FWY5	AH receptor-interacting protein	Aip	1701.5	1663.2	1385.2	1422.7	1326	1607.4	1347.9	1440.7	1471.5
O88941	Mannosyl-oligosaccharide glucosidase	Mogs	531.9	507.9	583.3	578.9	563.4	554.9	548.1	555.1	555.7
Q5FWU3	Autophagy-related protein 9A	Atg9a	448	447.8	519.2	543.4	479.7	504.8	474.7	492	518.1
D3ZUT8	Protein NDRG4	Ndrg4	196.2	193.7	169.8	101.7	115.2	189	154.4	165.6	152.1
Q505J8	Phenylalanine--tRNA ligase alpha subunit	Farsa	1134.2	1016.3	1058.6	1031.7	990.8	1240	956	1063	1062
A0A0G2K590	Spastin	Spast	653	650.1	753.1	764.9	748.7	755.8	799.1	778.3	721.3
Q63610	Tropomyosin alpha-3 chain	Tpm3	510.9	466.2	664.3	597.3	697.9	488.1	583.2	634.6	552.1
Q68HB5	Protocadherin 7, isoform CRA_b	Pcdh7	369	335.3	492.7	447.1	531.7	459.6	531.9	516.7	388.2
P63142	Potassium voltage-gated channel subfamily A member 2	Kcna2	462.5	475.6	378.4	438.4	375.9	487	407.1	438.3	476.6
A0A0G2K4X8	S-phase kinase-associated protein 1	Skp1	2443.6	2048.5	2307.1	2421.2	1923.5	2782.1	1968.2	2132.5	1795.3
A7M775	Keratin 81	Krt81	6.3	5	100.2	4.2	8.6	8	35.7	7.4	67.7
Q5EBD4	Dcps protein (Fragment)	Dcps	750.1	1049	534.3	562	538.5	638.7	553.4	559.2	974.7
D3ZJ91	DDHD domain-containing 2	Ddhd2	595.5	620.8	672.1	647.3	695.8	630.3	714.8	657.6	646.7
F1M6T6	Protein phosphatase 6, regulatory subunit 2	Ppp6r2	392.3	399	437	469.2	489.5	408.2	518.7	482.9	466.3
P17425	Hydroxymethylglutaryl-CoA synthase, cytoplasmic	Hmgcs1	1537.8	1064.8	1288.6	780.4	1017.5	1581.4	989.1	1112.7	959.6
Q7TP54	Rho family-interacting cell polarization regulator 2	Ripor2	470.5	723.7	569	760.5	541.5	577.5	504.3	553.1	522.7
A0A0G2K5E4	DnaJ heat shock protein family (Hsp40) member A3	Dnaja3	580.2	600.5	561.5	570.3	534	607	580.4	567.9	583
Q05096	Unconventional myosin-Ib	Myo1b	478	487.5	591.9	596.9	658.1	518.5	733.1	705.8	598.5
P10686	1-phosphatidylinositol 4,5-bisphosphate phosphodiesterase gamma-1	Plcg1	1004.8	943.5	1117.6	1095.8	1089.8	1021	1117.8	1128.1	964.1
Q99MI7	NEDD8-activating enzyme E1 catalytic subunit	Uba3	741.5	769.3	736.5	773	758.3	751.1	749	722.5	728.2
Q9JIS1	Regulating synaptic membrane exocytosis protein 2	Rims2	513.8	612.4	545.2	521	546.7	491	546	541.3	623.4
M0R6E6	Uncharacterized protein	Safb2	350.5	397.2	335.4	344.1	318.4	367	360.3	340.9	430.1
D4A8G7	SNW domain-containing 1	Snw1	933.5	1131.9	705.2	770.3	768.4	830.7	683.2	747	1190.2
P07895	Superoxide dismutase [Mn], mitochondrial	Sod2	5119.1	4110.6	4196.9	3557.7	3467	4134.7	3637.6	3628.7	3226.5
A0A0G2JWD6	AP-3 complex subunit beta	Ap3b1	197.8	182.1	209.2	184.4	190.5	226	216.4	206.8	201.1
B2GV69	Hnrnpa2b1 protein (Fragment)	Hnrnpa2b1	84.5	88.3	63.1	49	51.6	64.4	56.6	49.3	63.2
D4A1Y0	SCY1-like pseudokinase 2	Scyl2	626.9	560.9	791.3	722.6	777.1	636.5	813.4	715.2	646.3
A0A0G2K511	Protein unc-13 homolog B	Unc13b	35.8	26.9	32.6	43.1	43.7	30.3	36.9	34.1	32.9
G3V917	Protein TANC1	Tanc1	502.4	637.7	462.4	503.9	426.2	523.1	575.8	518.4	603
Q6P2A5	GTP:AMP phosphotransferase AK3, mitochondrial	Ak3	1197.9	1187.9	1264	1398.9	1286.2	1310.2	1297.5	1433.5	1271.1
Q5EB77	Ras-related protein Rab-18	Rab18	872.9	856.8	902.6	901.9	870.6	881.5	836.2	870.6	871.4
F1M7Q5	AMP deaminase	Ampd3	896.1	683.7	778.5	856.8	644.8	863.2	809.9	988.5	601.1
B1WBY5	DnaJ (Hsp40) homolog, subfamily C, member 11	Dnajc11	1208.5	1176.8	1292.9	1272.4	1340.1	1074.6	1251.1	1240.5	1217.1
Q99068	Alpha-2-macroglobulin receptor-associated protein	Lrpap1	1842.4	1989.1	2108.9	1725	1928.4	1793.8	1836.9	1820.3	1964.9
A0A0H2UHH3	Mitochondrial potassium channel ATP-binding subunit	Abcb8	1376	1363.1	1284	1308.9	1233.5	1354.3	1281.4	1391.7	1388.9
A0A0G2K8R3	LIM domain 7	Lmo7	345.3	335.9	529	561.1	715.6	345.7	610.3	511.8	481.2
Q63564	Synaptic vesicle glycoprotein 2B	Sv2b	1761.3	2144.8	3059.9	3121.2	4025.8	1558.2	3932.4	2898.7	2934.1
A0A0G2JZA1	Roundabout guidance receptor 2	Robo2	526.4	448.5	830.2	837	955.9	561.7	910.4	777.5	590.8
B0BN52	Mitochondrial carrier 2	Mtch2	2720.8	3343.9	2435.7	2547	2639.4	2271.9	2781.4	2533.9	3300.4
D3ZQN7	Laminin subunit beta 1	Lamb1	569.8	517	494.1	491	464.1	628.3	539.7	573.5	600.8
A0A0G2K777	Ras homolog family member T1	Rhot1	977.1	1052.1	947.3	973.6	992.8	902.8	991.8	973.6	1100.3
E9PU13	Sorting nexin 4	Snx4	1577	1602.6	1711.7	1683.7	1780.9	1440.3	1853.5	1759.3	1689.7
A0A0G2K872	Cell adhesion molecule 3	Cadm3	1107.3	1141	1021.8	937.5	1059	915.7	946.8	986.3	1284.6
B1WC49	Api5 protein	Api5	780.8	935.5	608.8	646.9	590.5	698.2	636.6	666.3	1202.8
D4AAR7	Coiled-coil domain-containing 136	Ccdc136	501.8	476.7	630.7	546.5	532.8	491.4	653.8	772.5	565
D3ZNH4	Histone H2B	Hist1h2bo	981	1362.5	476.3	586.6	407.3	914	494.4	507.3	1248.6
A0A0A0MY16	Cell adhesion molecule 2	Cadm2	932	867.2	1761.8	2383.4	2085.4	1015.3	1768.5	1758.8	1212.4
P31662	Sodium-dependent neutral amino acid transporter SLC6A17	Slc6a17	327.7	329.2	440.4	429.1	511.5	328.9	503.9	423.1	453.9
F1LLZ7	Phosphorylase b kinase regulatory subunit	Phka1	653.9	670.7	645.4	621.9	579.4	704.8	622.2	646.6	580.8
O88637	Ethanolamine-phosphate cytidylyltransferase	Pcyt2	1891.2	1856.9	1569.8	1549.1	1306.6	1959.7	1501	1560.3	1528.9
A9UMV9	NADH:ubiquinone oxidoreductase subunit A7	Ndufa7	2240.1	2120.6	2278.7	2358.9	2115	2206	2036.9	2156.5	1972.4
G3V836	Clusterin	Clu	757.2	615.4	1122.9	1206	1224.1	898.8	1194.3	1206.5	1006.5
F1LQP7	Cartilage acidic protein 1	Crtac1	713.5	651.1	1063.3	1089.8	1223.7	769.4	1030.4	1028.2	831.5
D4AC38	Argonaute RISC component 1	Ago1	197.8	211	194.1	212	184.7	179.6	204.5	189.1	221.9
G3V9U0	Acyl-CoA synthetase short-chain family member 2	Acss2	2138.6	1877.9	1494.1	1444.6	1413.4	2300.5	1491.6	1549.3	1635
A0A0H2UI38	Ribosomal protein S19-like2	Rps19l2	1810.3	1813	1799	1823.9	1796.1	1905.1	1729.2	1698.4	1836.6
Q6IE67	Proteasome subunit alpha type	psma3l	2367.7	2199	2340.2	2314.4	2267.9	2397.7	2194.9	2224.2	2328.4
A0A0G2JZH8	Dihydrolipoamide acetyltransferase component of pyruvate dehydrogenase complex	Pdhx	2211.1	2315.3	2353.2	2627.2	2379.4	2238.1	2282.2	2466.9	2240.7
A0A0G2JZX5	IQ motif and Sec7 domain ArfGEF 2	Iqsec2	1087.6	1236.1	1540.2	1845.2	2266.4	997.5	1928.6	1456.8	1666.8
A0A0G2K737	Thioredoxin-like protein 1	Txnl1	1422.9	1232.3	1438.7	1336.5	1519.3	1392.1	1385.9	1511.3	1197.4
G3V8K2	Guanine nucleotide-binding protein subunit gamma	Gng3	861.5	872	917.9	957.5	1162.8	754.7	922.2	980.8	1101.2
A0A0G2KAL9	Mitochondrial fission factor	Mff	19.3	10.2	13	11.8	12.5	15.9	10.8	16.9	17.4
Q641Y5	Ubiquitin-like modifier-activating enzyme ATG7	Atg7	826	764.9	888.1	935.8	864.2	875.1	924.1	923.7	826.5
Q64536	[Pyruvate dehydrogenase (acetyl-transferring)] kinase isozyme 2, mitochondrial	Pdk2	1688.3	1991.8	1202	1395.5	1430.7	1393.6	1432.8	1442.3	1934.4
Q9JJ54	Heterogeneous nuclear ribonucleoprotein D0	Hnrnpd	1578.9	1978.4	1245.9	1312.4	1276.2	1323.9	1180.7	1181	2042.8
P12075	Cytochrome c oxidase subunit 5B, mitochondrial	Cox5b	1388.7	1414.6	1375.8	1378.6	1334.6	1374.7	1421.1	1351.7	1304.4
D4A1A5	Serine/threonine-protein phosphatase 2A 56 kDa regulatory subunit	Ppp2r5c	543.4	525.1	757.1	780	872.6	485.9	858.2	756.6	653.3
A0A0G2JT06	COP9 signalosome complex subunit 1	Gps1	2025.5	1796.7	1941.3	1929.7	1888.9	1915	1871.1	2001.4	1726.9
A0A0G2JSH9	Peroxiredoxin	Prdx2	7259	7636.1	5485.2	5063.1	4788.4	7495.4	5148.4	5481.8	6580.7
D3Z9G0	TNF receptor-associated factor	Traf3	1028.3	789.4	1037.2	857.8	945.9	1092.6	847	977.7	676
Q6AYF2	LIM and cysteine-rich domains 1	Lmcd1	923.9	1126.9	664.6	783.8	617.9	907.5	678.1	631.9	1041.5
D3ZII1	Raftlin family member 2	Rftn2	416.4	483.5	380.5	408.8	391.4	409	456.2	375.3	460.2
M0R8B6	Tubulin beta chain	Tubb1	66.9	26.2	53.8	29.4	24.8	93.1	29.3	42.1	31.3
A0A0G2K3Y6	Cytoplasmic polyadenylation element-binding protein 4	Cpeb4	120.5	128.3	132.5	143.9	178.7	120.2	164.9	137.4	156.1
A0A1W2Q678	Uncharacterized protein	FAM120C	623.8	702.8	603.9	576.8	561.4	615.4	620.2	602.8	676.7
F7EYB9	Oligodendrocyte-myelin glycoprotein	Omg	3448.1	3041.8	4322.8	4880.7	5081.4	3224.7	4147.6	4786.4	2924.2
A0A0G2K0V8	Nuclear migration protein nudC-like	LOC100911422	1359.3	1267.6	1281.1	1261.4	1336.6	1231.8	1114	1206.3	1150.7
A0A0G2JXV6	Serine/threonine-protein kinase TAO2	Taok2	564.6	615	594.6	599.4	658.2	574	732.2	597.7	698.8
Q5M7T5	Serine (Or cysteine) peptidase inhibitor, clade C (Antithrombin), member 1	Serpinc1	1429.5	1102.1	1117.1	1254.3	863.9	1232.6	926.5	1040.3	1417.4
P25235	Dolichyl-diphosphooligosaccharide--protein glycosyltransferase subunit 2	Rpn2	1663.3	1656	1578.5	1476.9	1586.2	1621.1	1611.2	1596	1734.5
Q6P725	Desmin	Des	433.7	377.9	428.9	437.3	309	714.6	324	416.8	414.9
B2GV54	Neutral cholesterol ester hydrolase 1	Nceh1	602.9	659.1	702.9	678	742.6	606.5	789.6	699.9	699.6
A0A0G2JXT6	Myotubularin-related protein 6	Mtmr6	448.1	418.8	495.2	465.6	500.5	456.3	495.5	472.6	434.4
Q5XI22	Acetyl-CoA acetyltransferase, cytosolic	Acat2	909.4	787.1	775.1	656.5	653.2	1188	705.8	771.8	682.9
A0A0G2K7Q9	Kinesin-like protein KIF21B	Kif21b	369.2	330	548.1	513.2	589.6	410	544.1	489.9	389.7
A0A0G2JYU6	Formin-like 1	Fmnl1	386.9	425.1	431.1	471.6	479.1	391.1	496.1	432.9	472.9
Q9JKB0	Potassium/sodium hyperpolarization-activated cyclic nucleotide-gated channel 1	Hcn1	363.4	348.4	434.8	498.2	486.4	388.4	436.4	399.6	394.8
I6L9G6	RCG31562, isoform CRA_c	Tardbp	1086.3	1317.5	881.9	926.4	832.3	969.5	868.9	879.6	1313.7
Q5UAJ6	Cytochrome c oxidase subunit 2	COX2	19.3	13	16.1	109.8	18.5	133.7	147.1	167.2	24.4
A0A0G2K3C1	Hsp90 co-chaperone Cdc37	Cdc37	1890.7	1770	2003.4	2030.1	1924.9	1904.5	1713.2	1852.5	1787.8
B4F7C7	Hebp1 protein	Hebp1	307.9	282	794.3	661.9	913	330.4	852.9	663	445.8
P39069	Adenylate kinase isoenzyme 1	Ak1	1473.7	1465.2	1298.1	1497.8	1472.7	1404.9	1191.1	1416.3	1481.8
P04906	Glutathione S-transferase P	Gstp1	1360.9	1259	1208.5	1237.7	1053.7	1432.5	1117.6	1363.3	974.6
A0A140TAI1	Ubiquilin 1, isoform CRA_a	Ubqln1	694.5	671.6	741.1	702.8	714.6	660.9	739.5	723.7	659.8
O08618	Phosphoribosyl pyrophosphate synthase-associated protein 2	Prpsap2	1152.1	1081.7	1445.1	1239.7	1394.3	1110.5	1402.5	1394.3	1169.8
A0A0G2JUJ9	SEC63 homolog, protein translocation regulator	Sec63	422.6	407.8	415.1	397	417.9	445.9	431.7	418.3	466.1
D3ZG43	NADH dehydrogenase (Ubiquinone) Fe-S protein 3 (Predicted), isoform CRA_c	Ndufs3	2037	1809	2282.3	2836.8	1534.3	2856.7	1613.6	1917.5	1809.5
Q63450	Calcium/calmodulin-dependent protein kinase type 1	Camk1	241.1	255.2	307.2	282.6	309.2	262.4	295.5	295.6	292.3
Q6DGF2	Clathrin interactor 1	Clint1	1612.1	1473.9	1695.9	1607.7	1888.4	1474.1	1845.6	1604.1	1499.9
A1L122	NEDD8-activating enzyme E1 regulatory subunit	Nae1	81.6	83.5	75.6	69.4	74.1	82.9	77.7	78.4	77.9
P08932	T-kininogen 2		190.5	144.9	233.4	946.3	254.2	407	330	307.8	432.1
O88763	Phosphatidylinositol 3-kinase catalytic subunit type 3	Pik3c3	557.5	582	581.6	610.2	661	572.2	610.6	585.2	597.9
A0A0G2JWK7	Transgelin	Tagln	1394.8	953.8	1514	1078.7	629.5	2708.7	805.9	978.7	942.1
P35053	Glypican-1	Gpc1	545.5	496.4	684.6	842.8	788.8	642.2	913.8	793	589.9
B1H2A6	FMR1 autosomal homolog 2	Fxr2	480.2	517.8	469.7	479.5	472.6	527.7	514.3	458.2	520
B2RYU2	RCG45615, isoform CRA_a	Rpl12	744	719.2	764.1	785.9	759.8	790.9	774	739.1	769.7
Q3KRD5	Mitochondrial import receptor subunit TOM34	Tomm34	1464.9	1257	1740.3	1680.3	1931.9	1466.7	1766.4	1643.1	1165.7
G3V8E2	Striatin-interacting protein 1	Strip1	547.9	553.6	787.8	794	858.2	614.3	880.1	736.6	707.1
D4A9D8	Oxysterol-binding protein	Osbp	1136.6	1069	1132.9	1129.1	1081.6	1169	1183.5	1172.5	1116.7
P97756	Calcium/calmodulin-dependent protein kinase kinase 1	Camkk1	1279.4	968.2	1683.4	2160	1923.6	1383.3	2166	1783.7	1042.9
D4AAM0	Transportin 3	Tnpo3	836.7	858.6	988.4	1012.3	1034.6	815.7	1002.6	982.6	941.4
P56522	NADPH:adrenodoxin oxidoreductase, mitochondrial	Fdxr	1178.3	1300.1	967.2	991.5	1027	980.8	1003.5	1013.3	1339.7
D4A0E8	Protein arginine N-methyltransferase 5	Prmt5	801.2	757.9	916.5	867.8	850.8	793.2	920.7	899.2	807.1
Q4V8E1	GATA zinc finger domain-containing 2B	Gatad2b	961.5	1040.1	819.5	935.8	939.3	871.9	853.3	840.5	1119.4
P58295	Sodium- and chloride-dependent glycine transporter 2	Slc6a5	1288.5	832.6	437.9	305.7	265.5	1342.7	285.2	305.9	372.2
A0A0G2K8H0	Caprin-1	Caprin1	2055.7	2030.6	1996.2	2005.8	2257.6	1973	1784.6	1952	1941.9
Q6P6T0	Sidoreflexin	Sfxn3	74	47.4	17.6	10.9	35.4	9.9	43.1	10.7	33.9
A0A0G2K9Q3	N-alpha-acetyltransferase 25, NatB auxiliary subunit	Naa25	729	723.8	769.7	773.5	798.6	753.3	811.3	787.4	735.4
P52759	2-iminobutanoate/2-iminopropanoate deaminase	Rida	1362.1	1894.2	844.5	918.4	693.8	1195.7	800.9	907.9	1420.3
B0BNN3	Carbonic anhydrase 1	Ca1	1173.7	717.9	784.2	533.8	550.5	1870.8	511	614	984.4
P62882	Guanine nucleotide-binding protein subunit beta-5	Gnb5	1957.7	2068.9	2376	2612.2	3037.9	1849.7	2434.1	2418.7	2384.6
A7M776	Type II keratin 23	Kb23	6.8	7	165.7	3.6	10.2	16.8	89.5	6.8	112.5
M0R544	Glucosidase, alpha, acid, isoform CRA_a	Gaa	704.1	505.7	678.2	603.3	476.9	759.1	545.7	794.4	467.9
D3ZW08	Adenylosuccinate lyase	Adsl	902.8	885.2	1047.3	1054.8	1095.5	770.3	1162	980.6	963.8
O35764	Neuronal pentraxin receptor	Nptxr	535	642	1682	1278.8	2742.3	498.8	2173.3	1458.5	1034.2
B4F7E8	Protein Niban 2	Niban2	1073.9	969.1	991.1	957.4	927.9	1102	925.7	1071.2	1106.2
Q641Z0	PCTAIRE-motif protein kinase 3	Cdk18	665.8	559.7	844.9	633.2	542.8	770.4	576.7	752.8	426.5
A0A0G2K988	Dishevelled-associated activator of morphogenesis 2	Daam2	722.8	762.2	604.1	769.3	606.8	742.2	646.2	752.6	695.9
Q99MS0	SEC14-like protein 2	Sec14l2	63	10	9.2	93.4	11.1	64.1	9.6	85.7	52.1
A0A0G2JTT6	HECT and RLD domain-containing E3 ubiquitin protein ligase family member 1	Herc1	634.2	651.8	739.2	771.8	786.3	673	796.9	825	750.7
A0A0G2K2V5	Exocyst complex component 1	Exoc1	269.4	257.9	292.5	294.2	323.2	305.1	337.7	310.1	316.1
Q6AYK3	Inositol-3-phosphate synthase 1	Isyna1	2315.9	1884.8	2678.2	2522.6	2354	2673.6	2292.9	2613.6	2015.9
P62994	Growth factor receptor-bound protein 2	Grb2	2662	3013.8	3114	3469.1	3405.8	2526.9	3490.3	3087.9	3208.1
Q99N27	Sorting nexin-1	Snx1	1653.4	1489.6	1589.9	1591.3	1633	1706.3	1294.4	1452.3	1418.7
Q8CG45	Aflatoxin B1 aldehyde reductase member 2	Akr7a2	1045.9	1018.5	816.4	815.6	739.3	937.7	614.5	718	910.2
Q5FVG5	Similar to tropomyosin 1, embryonic fibroblast-rat, isoform CRA_c	Tpm2	263.8	193.6	286.5	211.2	122.9	478.7	157.3	219.3	196.1
D3ZFY8	Ubiquitin-conjugating enzyme E2 V1	LOC100912618	367.1	389.2	387.7	355.1	360.6	399.6	365.6	336.8	354.6
D3ZWS0	Scribble planar cell polarity protein	Scrib	455.2	509.1	370.1	368.7	333.6	477	376.3	391.8	453.2
Q62733	Lamina-associated polypeptide 2, isoform beta	Tmpo	1273.8	1489.2	837.4	913.8	820	1027.1	788.9	840	1387.7
Q6IMZ5	Tropomodulin-1	Tmod1	631.3	668.9	715.1	858.1	1001.2	688.8	873.4	689.4	806.3
B4F7F3	ARVCF, delta catenin family member	Arvcf	312	313	335	321.4	345	320	340.3	357.6	319.2
F1LWK7	Uncharacterized protein (Fragment)		1311.8	1479.5	1015.1	1019.5	1084.1	1134.4	1146.7	1051.8	1410.5
D3ZNZ9	Histone H2B	Hist3h2ba	1390.6	1390.6	449.2	736.4	179.2	1341.1	227.6	327.4	979.8
A0A292G0W2	Gai-interacting protein	Phf24	380	299.5	872.1	986.6	1036.2	442.3	989.1	702.6	578.3
P32198	Carnitine O-palmitoyltransferase 1, liver isoform	Cpt1a	978.5	882.5	789.1	644.3	605.1	984.7	661	740.8	742.8
P13668	Stathmin	Stmn1	569.1	436	472.1	625.9	503.2	497	332.4	436.5	484
F1M2D4	Rho GTPase-activating protein 23	Arhgap23	423.4	384.9	484.8	491.5	472.5	474.8	488.1	516.2	406
Q924M0	GABA type B receptor 1f	Gabbr1	831.8	944	984.4	936.2	1084.6	778.7	1039	1051.6	1002.6
Q66H15	Regulator of microtubule dynamics protein 3	Rmdn3	1350.6	2042.3	988.2	960	908.7	1236.8	928.6	944.4	1797.3
A0A0G2K2M2	Mitochondrial fission factor-like	LOC102556337	125.9	117.3	98.2	92	108.9	115.1	86.6	107.8	95.8
G3V8Y5	DNA-directed RNA polymerase subunit beta	Polr2b	703.7	823.4	541.8	597.5	572	599.3	591.5	571	854.9
F1LXA0	NADH dehydrogenase [ubiquinone] 1 alpha subcomplex subunit 12	Ndufa12	1447.5	1425.5	1399.2	1355.2	1403.9	1281.3	1271.4	1364.7	1284.5
A0A140TAF0	RCG62531, isoform CRA_g	Tpm3	142.8	142.1	176.4	227.3	173.7	197	171.7	163.5	137.9
M0R851	Ubiquitin carboxyl-terminal hydrolase	Usp4	288.7	304.9	305.5	315.7	340.4	336	332.7	335.2	338.2
D4ACG2	IlvB (Bacterial acetolactate synthase)-like (Predicted), isoform CRA_c	Ilvbl	643.7	607.4	498.6	504.5	452	622.9	513.6	542.4	590.8
Q9Z1W6	Protein LYRIC	Mtdh	409.3	448.9	409.5	424.7	434.4	412.3	442.4	417.6	490.3
A0A0G2JVU1	Integrin beta	Itgb8	1002.1	840.5	1024.8	1114.3	1306.9	1009.2	1136	1062.2	937.4
Q505I9	Epsin-2	Epn2	728.1	679.4	899	1000.6	1059.4	760.9	857.7	891.6	710.8
G3V8U9	Proteasome subunit beta	Psmb4	737.5	732.7	688.3	730.5	644.1	759.6	626.3	689.7	673.1
B1WBN6	Katnb1 protein (Fragment)	Katnb1	545.5	527.9	644	627.2	687.9	560.1	658.8	641.1	594.6
F1LNG5	Phosphatidylinositol 3-kinase regulatory subunit alpha	Pik3r1	671.3	664.8	785.1	772.3	772.4	689.9	852.8	780.8	786.8
Q156J1	Bcl-2-interacting death suppressor		83.4	82.5	71.3	31	39.9	86.7	40.7	50.3	45.7
Q8K3P6	Calcium-binding mitochondrial carrier protein SCaMC-2	Slc25a25	2028.1	1952.2	1292.2	1328.2	1109.1	2123.9	1193.8	1349.2	1508.2
F1LSC3	Splicing factor 1	Sf1	669.6	757.9	472.4	479	491.1	500.6	505.5	448	739
Q4V898	RNA-binding motif protein, X chromosome	Rbmx	91.2	125.6	69.5	80.3	69.6	89.7	70	69.3	110.6
A0A0G2K7T6	Nuclear pore complex protein Nup155	Nup155	701.3	789	629.4	711.8	632.9	649.2	655.8	675	833.5
Q66HP8	Mitochondrial carnitine/acylcarnitine carrier protein	Slc25a20	2160.1	1992.6	1825.6	1630.4	1619.1	2042.5	1731.4	1948.4	1850.3
D4A634	RAN-binding protein 6	Ranbp6	407.9	403.3	433.6	430	444.5	435.5	496.1	461.6	431.8
Q925N3	PEX5-related protein	Pex5l	1397.7	1271.9	1478.2	1644.3	1435.6	1531.1	1526.7	1450	1130.5
G3V851	Solute carrier family 17 (Sodium-dependent inorganic phosphate cotransporter), member 6	Slc17a6	892.3	571.1	733.2	716.6	474.1	972.9	531.2	772.8	593.4
Q5PQN0	Neurocalcin-delta	Ncald	405	402.9	675.8	716.2	673.1	461.3	982	717.6	502.6
Q7TP38	Amine oxidase		217.3	205.1	237.5	174.2	124.4	384.1	196.5	223.4	231.3
F1LN42	Tensin 1	Tns1	851.1	733.3	671.7	642.7	601.8	890	670.1	684.2	664
O08719	Ena/VASP-like protein	Evl	943.5	814.4	1206.4	1128.3	1222.3	953.3	1154.2	1096.7	888.6
D4ADS9	EFR3 homolog A	Efr3a	489.2	456.2	492.3	508.8	456	465.3	548.1	498.8	562.8
Q5XIP0	DnaJ (Hsp40) homolog, subfamily B, member 4	Dnajb4	870.2	877.1	925.7	861.9	904.9	895.8	866.9	827.7	899.1
F1LPB4	A-kinase-anchoring protein 9	Akap9	467.6	394.4	499.7	438.2	502	491.7	527.1	517.4	477
Q9JMI1	Acetoacetyl-CoA synthetase	Aacs	812.8	691.1	708.4	629.5	625.3	897.7	637.8	709.1	660.8
P0C0R5	Phosphoinositide 3-kinase regulatory subunit 4	Pik3r4	757.5	750.8	747.7	778.6	858.2	713	833.5	733.8	817.5
Q6IN22	Cathepsin B	Ctsb	581.5	573.1	453.5	477.1	536.7	549.9	513.3	535.4	591.8
P11232	Thioredoxin	Txn	1830.9	1765.3	1835.5	1574.8	1809.5	1747.8	1857.9	1822.2	1737.8
Q6AYG5	Ethylmalonyl-CoA decarboxylase	Echdc1	1133.8	1297.7	916.5	914.5	774.1	1138.1	914	974.3	940.3
A0A140TAC3	Epsin-1	Epn1	481.9	510.3	617.7	675.8	739.2	462.3	684.8	628.6	553.7
P04692	Tropomyosin alpha-1 chain	Tpm1	195.8	170.7	303.2	448.2	197.5	412.9	187.5	275.2	170.9
A0A0G2JZ60	Fibronectin type III and SPRY domain-containing 1-like	Fsd1l	967.9	835.8	1052.1	954	1071.2	1023.1	1030.9	1042.2	803.8
A0A0G2JSK5	Integrin beta	Itgb1	1023.4	932.1	872	778.7	722.3	1063.5	767.8	846.6	969.2
D3Z831	Protein NDRG4	Ndrg4	14.7	12.8	19.7	17.7	22.4	19.7	21.4	20.8	23.7
Q9Z1A5	NEDD8-activating enzyme E1 regulatory subunit	Nae1	170.3	110.3	211.5	245.3	171.5	179.3	257.1	254.9	184.9
Q62844	Tyrosine-protein kinase Fyn	Fyn	579.3	538.5	616.9	636.7	625	557.3	602.3	542.2	577.6
P00406	Cytochrome c oxidase subunit 2	Mtco2	6.6	6.1	9.3	3.8	11.4	4.7	8.3	5.7	11.1
B2GV87	Receptor-type tyrosine-protein phosphatase epsilon	Ptpre	318.5	328.3	392.4	388.9	390.4	313.2	441.2	345.6	341.1
P63025	Vesicle-associated membrane protein 3	Vamp3	110.5	91.8	96.8	101.1	94.5	107.7	109.4	99.9	109.1
M0R7A6	Intersectin 2	Itsn2	666	597.2	821.9	902.4	1039	712.4	923.3	766.3	639.9
P24473	Glutathione S-transferase kappa 1	Gstk1	1586.9	1593.8	1288.5	1141.5	1076.7	1405.8	1139.6	1272.3	1335.3
B6DYQ3	Glutathione S-transferase		108.1	96.2	104.3	75.6	102	102.9	100.3	112.8	100
Q6P769	Uncharacterized protein		348.9	357.9	417	422.5	472	382.3	448.3	429.4	413.2
G3V644	NADH dehydrogenase (Ubiquinone) flavoprotein 3-like, isoform CRA_a	Ndufv3	1039.5	1069.6	923.7	989.7	759.1	961.7	746.3	946.6	1038
P11240	Cytochrome c oxidase subunit 5A, mitochondrial	Cox5a	5104.5	5481.2	4610.6	4643.9	4566.5	4937.9	4617.7	4674.6	4541.1
A0A0G2K6I4	ENAH, actin regulator	Enah	1092.4	931.9	1188.9	1045.4	1105.9	1023.5	1185.8	1131	965.4
D3ZJR6	SMCR8-C9orf72 complex subunit	Smcr8	656.3	617.9	668.8	651.6	634.4	648.3	698.3	692	644.6
A0A0G2K3W1	von Willebrand factor A domain-containing 8	Vwa8	647.3	593.3	535.6	529.3	508.8	637.4	536.4	568.8	573.8
D4A3E8	Mitochondrial ribosomal protein S27	Mrps27	1066.9	983.4	979	973.2	1034.5	1013.9	998	1010	1071
D3ZN76	Protein transport protein sec16	Sec16a	561.9	572.8	548.9	574.6	620.9	530.8	543.3	548.9	625.2
A0A0G2JUZ0	Myotubularin-related protein 1	Mtmr1	542.7	596.1	852.5	949.7	1008.9	541.5	1053.2	838.5	778.4
P22734	Catechol O-methyltransferase	Comt	1035.7	1029.3	931.7	882.7	880.6	986.3	930.5	977	985.7
Q9QYU2	Elongation factor Ts, mitochondrial	Tsfm	1009.7	1038.4	896.4	968.7	853.3	994.1	910.7	984.2	863.3
P48450	Lanosterol synthase	Lss	702.9	529	831	360.4	442.8	654.6	377.1	427	398.7
Q9JJ19	Na(+)/H(+) exchange regulatory cofactor NHE-RF1	Slc9a3r1	1279.8	1438.4	1369.5	1447.8	1528.1	1092.3	1572.4	1314.3	1533.5
D3ZWC6	Syntrophin, basic 1 (Predicted)	Sntb1	774.7	917.6	750.2	800.6	705.2	753.5	670.1	769.8	885.3
P02454	Collagen alpha-1(I) chain	Col1a1	2483.4	1571.1	1915.6	1145.5	711	2664.7	818.9	3769.7	2252.4
Q62599	Metastasis-associated protein MTA1	Mta1	272.6	326.8	269.7	257.4	265	251.6	275.7	253.1	339.4
M0R6T4	MMS19 homolog, cytosolic iron-sulfur assembly component	Mms19	526	515	485.2	519.5	526.9	527.1	525.7	531.1	521.7
Q6RUV5	Ras-related C3 botulinum toxin substrate 1	Rac1	823	815.4	872	919.6	1019.4	777.7	717.7	793.4	734.9
A0A0G2JTA7	RAS protein activator-like 2	Rasal2	475.6	462.2	637.1	638	749.5	503.5	710.9	621.3	544.7
Q5BKA1	Methionine aminopeptidase 2	Metap2	1047.9	1019.1	908.6	952	941.4	1074.5	926.1	977.1	940.6
Q5M960	Lsamp protein	Lsamp	2728.2	2787.3	4425.4	4121.3	3975.5	2771.8	4249	4210.9	3484.5
P36506	Dual specificity mitogen-activated protein kinase kinase 2	Map2k2	1066.2	992.4	977.5	914.4	939.9	1012.7	965.3	986.9	870.8
Q6AYK8	Eukaryotic translation initiation factor 3 subunit D	Eif3d	532	572.8	547.8	559.9	576.8	592.9	596.6	533.5	619
E9PT82	Striatin-3	Strn3	15.9	18.3	16.4	11.6	17.4	17.3	19.1	16.5	20.6
P63041	Complexin-1	Cplx1	5050.4	5414.3	3698.5	3937.3	3810.8	5349.8	3720	3930.6	4916.8
D4A507	CAP-GLY domain-containing linker protein 3	Clip3	516.4	514.1	545	510.3	524.6	589.5	550.5	598.4	571.8
Q76IJ9	ELAV-like protein	Elavl3	228	272.3	174.5	169.6	164.1	211.1	165.6	179.4	257.3
Q9WTT2	Caseinolytic peptidase B protein homolog	Clpb	650.8	576.9	692.6	722.2	728.6	694.1	695.2	718.5	634.2
Q7TQ94	Deaminated glutathione amidase	Nit1	736.9	701.2	664.5	694.2	698.5	662.1	764.2	757	645.1
B0BNE5	S-formylglutathione hydrolase	Esd	972.1	1085.9	935.5	946.8	904.2	979.6	973.6	951.5	1026.2
G3V7I0	Peroxiredoxin	Prdx3	902.1	992.3	989.5	907.4	872.3	993.3	938	956.3	915.8
Q99J82	Integrin-linked protein kinase	Ilk	1489.3	1296.8	1227.3	1191.8	1098.4	1542.7	1222.8	1189.1	1287.2
B5DF55	RCG55706	Stam	549.2	549.2	583.3	587	587.5	574.2	627.2	620.6	566.2
Q4R1A4	TRK-fused gene protein	Tfg	939.9	965.6	836.7	802.7	814.1	962.2	722.5	840.5	937
D3ZJF9	Alpha-galactosidase	Gla	850.7	803.6	728.4	709.1	776.6	878.8	697.7	824.6	698.4
Q5RK08	Glioblastoma amplified sequence	Nipsnap2	2317.9	2517.4	1825.4	1991.9	1555.3	2056.5	1783.8	1951.7	2312.4
B2RYP0	Ras homolog family member C	Rhoc	78.4	79.2	48.3	53	45.1	90.7	50.8	62.6	59.8
A0A0G2JW01	HP domain-containing protein		743.4	818.8	564.1	548.4	599.6	635.3	587.4	615.4	789.4
Q3MHS7	GDP-mannose 4, 6-dehydratase	Gmds	987.2	925.1	906.8	818.5	810.8	887.6	853.3	864.5	905.3
D3ZCZ9	NADH dehydrogenase [ubiquinone] iron-sulfur protein 6, mitochondrial	LOC100912599	2009.4	2031.3	1879.3	2095.7	2075.4	1857.3	1460.4	1838.1	1750.1
D3ZU74	Cytoplasmic dynein 1 intermediate chain 2	Dync1i2	1625.9	1430.5	1352.3	1333.4	1310	1512	1205.5	1444	1322.6
Q03114	Cyclin-dependent-like kinase 5	Cdk5	1188.7	1135.2	1256.1	1353.8	1516	1095.4	1325.6	1303.2	1122.3
Q0VGJ9	Receptor expression-enhancing protein	Reep2	704.5	695.4	801.6	792.3	862.9	680.8	776.7	826.4	770.3
B5DEX3	Copine 8	Cpne8	189.4	197.5	289.9	263.4	339	199.7	313.1	266.3	264.9
Q4QRB8	Argininosuccinate lyase	Asl	850.9	778.8	755.3	701.2	673.6	873.7	716.5	788.4	840.1
Q569B3	Igh-6 protein	Igh-6	1988	1331.5	966.3	1221.5	587.2	1179.4	590.8	667.4	1095.5
A0A0G2K191	Tubulin-specific chaperone E	Tbce	916.5	851.1	956	914.2	985.8	859.5	1018.1	1006.5	872.3
M0R5Q3	RAN-binding protein 3	Ranbp3	716.9	787	693.9	736.3	762.2	677.1	753.5	714.6	846.8
Q07116	Sulfite oxidase, mitochondrial	Suox	640	745	635.5	733.5	687.7	568.4	773.4	707.6	850.6
Q810W7	Microtubule-associated serine/threonine-protein kinase 1	Mast1	324	330.1	320	319.4	287.8	347.4	321.1	297.7	316.3
B2GUV0	Cyth1 protein	Cyth1	275.1	339.4	304.3	319.4	386.1	251.9	297.3	290.7	348.9
A0A0H2UHZ2	Nucleosome assembly protein 1-like 4	Nap1l4	375.3	422.1	422.2	445.8	428.1	437.4	450.5	419.6	456.4
D3ZE72	Methionine aminopeptidase	Metap1	814.8	779.5	804.6	733.6	776.3	769.4	774.1	789.1	740.4
A0A0G2K1Q1	NLR family member X1	Nlrx1	599	544.8	558.1	528.6	476.9	597.2	566	665.8	600.9
G3V803	Cadherin-2	Cdh2	750.5	700.2	867	887.2	915.9	805.7	972	910.2	700.3
Q4KM73	UMP-CMP kinase	Cmpk1	1623.2	1854.9	1442	1347.5	1346.3	1576	1432.8	1443.4	1659.3
D3ZZW1	Dedicator of cyto-kinesis 1	Dock1	731.8	590.1	518.1	508.9	456.4	692.6	517.4	561	564.7
Q5RKH5	Phosphorylase b kinase regulatory subunit	Phkb	854.3	802.8	898	870.6	853.8	898.9	904.2	943.9	763.3
D4A9Q5	Carboxypeptidase M	Cpm	1220.1	1044.8	896.1	1046.2	775.6	1454.1	912.5	1170.3	666
B0BMS8	Myl9 protein	Myl9	707.6	557.6	620.4	518.3	358.3	985.1	450.4	484.5	537.4
P19945	60S acidic ribosomal protein P0	Rplp0	1489	1390.8	1431	1424.5	1530.6	1434.3	1486.3	1511.4	1498.5
F1LSL6	Disks large-associated protein 2	Dlgap2	233.5	203.5	499.1	559.5	832	249.6	638.3	455.4	408.7
B0BNA7	Eukaryotic translation initiation factor 3 subunit I	Eif3i	1478.4	1539.3	1600.9	1564.6	1617.6	1537.8	1664.1	1569.6	1584.3
P36972	Adenine phosphoribosyltransferase	Aprt	1352.6	1448.6	1304.7	1298.3	1193.7	1320	1312.7	1329.9	1373.1
Q62634	Vesicular glutamate transporter 1	Slc17a7	439.1	653.9	800.7	882.5	1098.2	386.1	1111.4	799.2	836.2
Q99PW1	Tyrosine-protein kinase (Fragment)	Yes1	393.9	378.1	326.6	310.2	264.6	390.7	328.3	278.8	341.3
G3V9P0	26S proteasome non-ATPase regulatory subunit 9	Psmd9	1192.1	1234	1056.7	1027.2	1052.8	1198.4	1073.8	1013.8	1082.9
Q812E9	Neuronal membrane glycoprotein M6-a	Gpm6a	914.6	1086.4	2382.6	1557.2	2612.6	775.9	1991.8	1686.5	1735.3
D3ZTM0	Neurexin-2	Nrxn2	224	200.3	284.2	236	261.3	227.8	275.3	291	255
F1LQX9	Nuclear protein localization protein 4 homolog	Nploc4	609.6	608	645.6	630.3	670.7	606	689.4	666.5	615.2
P58405	Striatin-3	Strn3	43.3	55.7	48.7	63.7	56.9	37.8	65.9	42.7	54.5
D4A8L9	BTB domain-containing 17	Btbd17	984.2	1147.6	1294.4	1148.4	1414.8	793.1	1333	1458	1476
D4A3X6	Phospholipid-transporting ATPase	Atp8a2	842	729.1	856.7	798.2	718.2	897.5	774	811.1	634.2
F7EL36	Acidic leucine-rich nuclear phosphoprotein 32 family member A	Anp32a	3693.4	4639.5	2638.5	2947.8	2779.6	2703.8	3104.5	2342	4873.2
P62907	60S ribosomal protein L10a	Rpl10a	1692.3	1723.1	1666.4	1610.8	1690.3	1647.6	1706.1	1708.5	1737.5
P70550	Ras-related protein Rab-8B	Rab8b	528.9	517.9	544.6	583.7	538.6	528.3	544.1	529.6	460.6
D4ACB6	Pleckstrin and Sec7 domain containing 2 (Predicted)	Psd2	664.5	715.3	514.9	450.4	439.1	622.8	477	486.2	654.4
P15651	Short-chain specific acyl-CoA dehydrogenase, mitochondrial	Acads	756	671.5	616.9	555.5	604.5	893.8	626.7	699.5	611.7
P62747	Rho-related GTP-binding protein RhoB	Rhob	1466.3	1236.1	2016	1981.4	1917.5	1546.6	2001.2	2040.2	1226.8
F1LUM5	Tubulin alpha chain	Tubal3	33.4	31.2	56.5	57.9	59.3	45.8	59.1	60.6	39.4
A0A0U1RRS7	Mitogen-activated protein kinase	Mapk10	662.1	666.3	796.2	899.6	959.9	654.1	989.9	833.6	714.4
D3ZML2	Serine/threonine-protein kinase BRSK2	Brsk2	399.1	425.7	400.7	408.4	467.8	402.4	429.4	452	442.9
Q4V8H2	SEC3-like 1 (S. cerevisiae)	Exoc1	545.2	526.5	678.3	729	803.6	493.6	766.3	678.3	586
A0A0G2K8J8	Family with sequence similarity 120B	Fam120b	398	413.6	416	424.1	391	392.3	417.7	414.7	414.9
A0A096MKE0	Aspartate-beta-hydroxylase	Asph	894.8	1103.7	536	504.7	492.7	869.4	431.7	550	994.1
P16290	Phosphoglycerate mutase 2	Pgam2	55.7	55	94.4	90.4	38	93	39.4	80.9	44.9
M0RD55	Growth arrest-specific protein 7	Gas7	714	903.3	784.8	797.6	867.1	641.7	775.4	731.1	1097.2
Q5XIM0	BCS1 homolog, ubiquinol-cytochrome c reductase complex chaperone	Bcs1l	785	761.8	782.4	777.4	802.4	734.1	795.2	834.9	752.3
D3ZKG7	Inositol polyphosphate-5-phosphatase F	Inpp5f	630.9	620.8	510.7	547.6	466.7	653.1	517.8	565.9	569.1
P97838	Disks large-associated protein 3	Dlgap3	440	448.3	705.9	653.2	915.5	420.1	886.2	732.1	569.3
Q6QI86	Haloacid dehalogenase-like hydrolase domain-containing protein 2	Hdhd2	808.4	921.8	658.4	717.6	709.5	591.6	586.3	837.8	781.4
B2RYG6	Ubiquitin thioesterase OTUB1	Otub1	1404	1350.5	1557.9	1591.9	1649.8	1367.3	1564.9	1606.9	1347.8
Q4G022	Arsenical pump-driving ATPase (Fragment)	Get3	633	634	645.1	662.1	668.7	617.8	657.4	684.9	683.1
Q9Z2X5	Homer protein homolog 3	Homer3	3428.3	5624.2	864.8	889.4	776.8	2132	937.4	905.1	5000.2
D3ZN39	Ubiquitin specific protease 8 (Predicted)	Usp8	901.8	796.7	790	743.7	698.4	937	758.7	774.5	706.1
Q5XIW8	U4/U6.U5 tri-snRNP-associated protein 1	Sart1	635.9	793	492.2	539.3	528.2	569.6	464	493.1	802.5
D4A7R0	Signal recognition particle subunit SRP72	LOC108348180	736.3	719.6	733.5	690.7	732.1	786.7	724.2	710.1	728.6
Q66HA5	Coiled-coil and C2 domain-containing protein 1A	Cc2d1a	395.7	366.5	523.3	493.7	528	398.8	509.1	501.8	430.6
Q6MG55	Phosphatidylserine lipase ABHD16A	Abhd16a	1237.6	1427	1095.5	1004.3	1057.4	1132.5	1075.2	1022.4	1480.4
F7EV94	2-oxoisovalerate dehydrogenase subunit alpha	Bckdha	1215.1	1192.9	1006.2	1016.7	953.8	1256.3	1043.7	1079	1145.1
B5DF41	Syntaphilin	Snph	787.4	842.9	1035.6	888.3	973.5	802.2	963	1038.7	844.6
D3ZRN5	Ro60, Y RNA-binding protein	Ro60	805.2	878	751.4	755.3	732	821.9	772.8	793.4	875.2
A0A0G2JTY6	G-rich RNA sequence-binding factor 1	Grsf1	675.6	670.9	613.5	576.8	583	712.2	681	647.1	619.4
B0BNJ1	LOC683667 protein	Sri	1007.7	1050	888.8	895.5	908.8	949.5	886	944.3	1013.4
A0A096MIZ1	Paralemmin 2	Palm2	911.8	687.2	1663.6	1956.8	1809.4	973.4	1735.1	1723.9	974.2
D3ZEI4	Hepatocyte cell adhesion molecule	Hepacam	1126.2	1096	836.2	843.7	702.6	954.6	774.6	879.3	841.4
D3ZDB9	NmrA-like family domain-containing protein 1	Nmral1	1901	2022.4	1648.5	1629.6	1327.4	1878.4	1436	1620.3	1776.5
D3ZUV3	Eukaryotic translation initiation factor 2A	Eif2a	498.9	468.9	456.7	448	471.4	560.6	470.6	468.4	466.1
Q4FZY0	EF-hand domain-containing protein D2	Efhd2	457.7	495.7	627.6	672.6	733.1	441.9	727.1	748.1	639.5
P57113	Maleylacetoacetate isomerase	Gstz1	1133.4	832.3	750.3	791.9	688.4	1144.3	1015.1	1004.9	728.2
F1LRL4	Similar to TBC1 domain family, member 8 BUB2-like protein 1 vascular Rab-GAP/TBC-containing (Predicted), isoform CRA_a	Tbc1d9b	738.3	733.8	696	731.8	654.1	812.2	643	707.3	692.1
F1M4Q8	HECT, C2 and WW domain-containing E3 ubiquitin protein ligase 1	Hecw1	385.6	353.3	399.6	451.9	494.1	438.1	445.1	437.9	397.7
F1LWG2	Protein arginine methyltransferase 8	Prmt8	383.6	493.6	499.2	536.3	614.5	386	587.7	489.8	549.9
A0A140UHY2	Cyclin-dependent kinase 16	Cdk16	589.4	632.2	558.1	578	646.5	584	658.2	613.7	708.7
B2GV99	Myl6 protein	Myl6	2327	2255.3	2235.8	2058.6	2082	2506.3	2068.8	2005.8	2200.5
D3ZHX3	DIRAS family GTPase 2	Diras2	1206.4	1329.8	1634.1	2110.7	2189.9	1005.1	2195.7	2022.7	1745.5
P47196	RAC-alpha serine/threonine-protein kinase	Akt1	437.9	419.6	415	404	434	501.2	430.1	444.6	386
A0A0G2K5B0	TBC1 domain family, member 24	Tbc1d24	702.8	611.3	1160.9	1066.5	1231.5	757.7	1143.3	1097.2	895.6
O55007	Ral GTPase-activating protein subunit alpha-1	Ralgapa1	71.9	72.8	84.7	82.5	90.3	71.9	94.5	90.3	80.6
Q9JMC1	Phosphatidylinositol 4,5-bisphosphate 5-phosphatase A	Inpp5j	786.3	916.3	627.8	629.4	659.7	662.8	715.1	682.9	849.3
G3V6U4	ELAV-like protein	Elavl2	38.3	26.6	38.3	22.5	30.8	37.1	33.4	30.8	31.7
[truncated: 5,374 more rows]
