# Supplementary material for: Proteomic analysis of Biliverdin protected cerebral ischemia–reperfusion injury in rats
Source: Sci Rep. 2023 Nov 22;13:20525. doi: 10.1038/s41598-023-47119-3 (PMC10665369; doi:10.1038/s41598-023-47119-3)
Supplement: Supplementary file 4 — Supplementary Information 4. [file 41598_2023_47119_MOESM4_ESM.xls]

Prot_id	description	gene	Sham_1	Sham_2	Sham_3	CIR_1	CIR_2	CIR_3	BV_1	BV_2	BV_3	Pvalue	Pvalue_BH
G3V7U2	Microtubule-associated protein 1 A, isoform CRA_c	Map1a	153.4	100.1	134.6	115.5	35.6	28.7	30.9	28.2	79.1	1.39046263128995e-05	0.0113894339087439
F1LQX8	Inositol 1,4,5-trisphosphate receptor type 1	Itpr1	22856.2	12972	4588	4231.1	9242.5	3985.8	4012.9	4114.6	19304.1	0.0409970994721907	0.999800021210536
A0A0G2JSH5	Serum albumin	Alb	2519.4	244	205.5	3300.8	235.4	1513.1	231.6	253.9	268.4	0.00951463508374228	0.687665586640668
M0R660	Glyceraldehyde-3-phosphate dehydrogenase		1136.5	1169.6	1195	1102.6	825.8	1626.5	913	367.7	1077.2	0.0383458448647784	0.999800021210536
Q5SGE0	Leucine-rich PPR motif-containing protein, mitochondrial	Lrpprc	40.2	44.2	47.8	51.6	72	78.7	22.9	54.8	23.1	0.000493141355722759	0.145417522975527
P13233	2,3-cyclic-nucleotide 3-phosphodiesterase	Cnp	34620.3	40885.8	33140.6	28087.8	43196.9	20326	34733	26370.6	19268.5	0.0396789616456295	0.999800021210536
F1LM33	Leucine-rich PPR motif-containing protein, mitochondrial	Lrpprc	62.5	82.2	59.7	78.6	51	46.5	93.4	83.5	98.1	0.00510690422843041	0.49536971015775
A0A0G2K428	Dynactin subunit 1	Dctn1	22.1	28.9	35.7	35.2	32.9	39.7	37.9	49	36.1	0.0313895379154978	0.999800021210536
Q9JMB2	Type II brain 4.1 minor isoform		264.9	327.6	155.7	162.6	334.2	105.9	165.8	142.9	132.9	0.0406105587381724	0.999800021210536
F1LUE2	Calcium/calmodulin-dependent protein kinase II, beta, isoform CRA_c	Camk2b	386.4	303.2	485.7	471	376.2	580.7	576.3	642.9	549.9	0.00844499443799229	0.648942368071051
I7FKL4	Myelin basic protein transcript variant 1	Mbp	4450.7	4412.1	2372	2313.1	4535.3	1675.5	2520.4	1427.1	1633.3	0.00448242000131005	0.455411649248948
F1LRZ7	Neurofilament heavy polypeptide	Nefh	7871.4	7894.1	3043.1	3513.1	7828.1	2336.4	3520.9	2791.6	3127.8	0.0130224189893456	0.800010606578801
P14659	Heat shock-related 70 kDa protein 2	Hspa2	1049.1	1187.3	927.8	1144.4	1463.4	1295.9	1008.3	973.7	801.2	0.0226857297743606	0.95979145039042
P18596	Sarcoplasmic/endoplasmic reticulum calcium ATPase 3	Atp2a3	4005.4	2273.8	693.9	785.1	1569.6	549.1	769.6	528.1	3487.8	0.0458686079377731	0.999800021210536
P70587	Leucine-rich repeat-containing protein 7	Lrrc7	827.6	899.7	2049.8	2108	1108.2	2600	2141.2	2770.8	1286.7	0.0472055204375803	0.999800021210536
Q9JKB7	Guanine deaminase	Gda	1398.7	1765.5	5610.1	6258.7	2232.3	7084.3	5683.3	6934.5	3120.2	0.046063117233782	0.999800021210536
Q9JLU4	SH3 and multiple ankyrin repeat domains protein 3	Shank3	190.9	161.3	312	321	146.8	497.4	372.4	432.7	275.5	0.0340223588311144	0.999800021210536
B1H216	Globin c3	Hba-a1	11011	16478.8	10851.7	26879.9	44989.4	11376.6	15081.6	13331	24911.1	0.00324259150701711	0.372341642132082
Q63226	Glutamate receptor ionotropic, delta-2	Grid2	4824.5	3008.2	789.9	910	1945	707.2	809	758.7	4407.3	0.0480490358198917	0.999800021210536
P0DP31	Calmodulin-3	Calm3	11838.2	10460.3	13368.4	20627.1	10723.3	16284.3	25307.2	20076.6	18493.1	0.000600645594027283	0.16399849330256
Q8K3M6	ERC protein 2	Erc2	253.1	292	701.8	753	304.5	1106.4	622	694.6	416.2	0.0455463590842078	0.999800021210536
P60203	Myelin proteolipid protein	Plp1	43846.9	49121.8	34055.6	30701.5	52074.4	19666	40341.1	28446.5	19721	0.0304947831933651	0.999800021210536
P31399	ATP synthase subunit d, mitochondrial	Atp5pd	8988.2	8430.7	8544.9	8504.6	8353.4	8357.8	15913.5	8726.2	13218.7	0.0120610841777273	0.766502694467292
P0DMW0	Heat shock 70 kDa protein 1A	Hspa1a	644.1	650.2	617.1	1504.9	866.5	614.5	710.8	696.4	931.8	0.0364523890589274	0.999800021210536
A0A0G2K1R5	CaM kinase-like vesicle-associated protein	Camkv	13	9.5	7.6	8.4	15	7.1	133.9	6.1	11.8	0.0142910744660485	0.810156480852365
P21807	Peripherin	Prph	3208.9	6086.6	926.9	1798.3	6094.5	533.7	1262.7	1090.3	850.7	0.025345673658305	0.988615376767324
A0A0G2JSP8	Creatine kinase M-type	Ckm	1659.9	1778.7	2153.1	2431.5	2664.1	1030.2	1711.4	977.8	1094	0.02765129930559	0.999800021210536
P29101	Synaptotagmin-2	Syt2	5653.7	4665.7	1686.6	1552.8	3665.5	1094.7	1485.2	1094.2	4552.8	0.0257403957360426	0.998727354558452
P08009	Glutathione S-transferase Mu 7	Gstm7	1075.5	1275.2	1493.1	1878.6	1239.9	1704.8	1964.9	2275.1	1358.7	0.0368724643673937	0.999800021210536
F1LXV0	Ribosomal protein S6 kinase	Rps6ka1	921.6	679.3	296.3	290.4	501.7	238.1	302.8	244.6	812.5	0.0388273527617162	0.999800021210536
P12369	cAMP-dependent protein kinase type II-beta regulatory subunit	Prkar2b	614	751.5	1908.2	1978.3	846.9	2463.6	1971.1	2080.6	1323.6	0.0461434633986976	0.999800021210536
Q9QYU4	Ketimine reductase mu-crystallin	Crym	907.8	1004.3	3123.7	4328.4	1270.5	3765.8	3887.9	4367.5	1674.6	0.0184240986955535	0.8875627749342
P61206	ADP-ribosylation factor 3	Arf3	18	22.8	40.5	35.5	21.7	64.2	24	15.2	28.5	0.0251215695985624	0.986584571541186
F1LUD3	Uncharacterized protein		1735.2	2970.7	881	1241.9	3135.4	796.9	959.4	879.3	810.4	0.0325492977379741	0.999800021210536
E0A3N4	Serpina3n-like protein		615.2	955.1	1624.7	1681.6	2490.6	1202	1930.1	1327.1	2979.3	0.010154273505436	0.715685351180021
Q00960	Glutamate receptor ionotropic, NMDA 2B	Grin2b	453.8	509.8	935.5	1020.1	548.6	1287	908	1267.5	715.2	0.040036331152433	0.999800021210536
Q6P6Q7	Signal transducer and activator of transcription	Stat1	2198	2010.8	1845.1	1340.6	1660.9	1289.6	1429.2	1441.5	1492	0.00410292553913316	0.435298947737362
A0A140UHX0	Protein kinase C delta type	Prkcd	1440.7	1264.9	1802.8	2096.3	1199.2	2139.8	3448	2770.7	2030.5	0.00104460043138621	0.22649395235821
P84076	Neuron-specific calcium-binding protein hippocalcin	Hpca	628.9	603.4	1886.6	1297.8	709.9	2086.9	1582.3	3429	921.3	0.0497553522257549	0.999800021210536
P07722	Myelin-associated glycoprotein	Mag	2624.4	3725.1	2568.1	2160.9	3850.9	1766.6	2527.3	1157.6	1410.4	0.015292080037389	0.839937124535494
P11348	Dihydropteridine reductase	Qdpr	4719.3	4608.5	3373.4	3035.3	3584.2	2118.5	3274.4	2751.8	2310.9	0.00888881041340195	0.661902124925244
Q5M7V3	LOC367586 protein	LOC367586	692.1	1601.9	794.8	550.3	697.2	544.7	564.8	522.5	708.1	0.00413333238491798	0.435298947737362
H1UBN0	Copine-7	Cpne7	320.8	357.2	894.2	1392.9	428.7	1531	1301.3	1610.7	567.9	0.00609036014737296	0.561226687580419
A0A0H2UHV6	Calcineurin subunit B type 1	Ppp3r1	1188.6	891.6	1461	1745.8	1011.4	1871.1	1413.5	3407.5	1668.5	0.0162040744769496	0.859398827655198
Q5M9H4	Sodium/potassium-transporting ATPase subunit beta	Atp1b2	5977.6	5504.8	3055.2	3018.2	4680.9	2359.6	3122.7	2744.8	4164.7	0.0331555802089629	0.999800021210536
Q7TSX6	Amino acid transporter	Slc1a6	797.6	803.2	246.3	298.1	568.5	223.5	251	231	660.5	0.0341056242687694	0.999800021210536
Q5U2P5	C2CD2-like	C2cd2l	735.9	756.9	1337.3	1638.6	1017.7	1536.4	1305.4	1344.1	1148.8	0.022592156220106	0.95979145039042
Q5EBD0	SEC14-like 2 (S. cerevisiae)	Sec14l2	68.2	44.2	90.6	160.7	66.6	171.7	108.4	195.3	62.4	0.0113022506339804	0.748048856772394
M0R7U1	Adenylate kinase 5	Ak5	414.4	453.6	888.2	957.2	551.4	1178.5	861.7	1062.4	599.8	0.0491904755292322	0.999800021210536
P06238	Alpha-2-macroglobulin	A2m	265.6	274.6	279.1	326.7	483.3	330.9	457	322.6	667.3	0.003232984164105	0.372341642132082
Q3MIE9	Spermine synthase	Sms	3194.3	2335.7	1426.3	1278	1687	1294	1235.9	1191	2961.4	0.0413193588314187	0.999800021210536
G3V931	Centrosomal protein 76	Cep76	2456.9	1634.5	517.7	526.7	1117.4	415	479.1	409.3	2274	0.0489941748968581	0.999800021210536
A0A0G2K0T6	Gamma-synuclein	Sncg	1269.8	2331.2	500.7	872	2049.1	371.9	503.4	517.5	629.8	0.0224133557273372	0.95979145039042
A7M775	Keratin 81	Krt81	5	6.3	4.2	100.2	8	8.6	7.4	35.7	67.7	0.021492144692278	0.935923238859895
D4AAR7	Coiled-coil domain-containing 136	Ccdc136	476.7	501.8	546.5	630.7	491.4	532.8	772.5	653.8	565	0.0496434842300764	0.999800021210536
Q5UAJ6	Cytochrome c oxidase subunit 2	COX2	13	19.3	109.8	16.1	133.7	18.5	167.2	147.1	24.4	0.0249673452046295	0.986584571541186
B4F7C7	Hebp1 protein	Hebp1	282	307.9	661.9	794.3	330.4	913	663	852.9	445.8	0.0358024939278414	0.999800021210536
A0A0G2JWK7	Transgelin	Tagln	953.8	1394.8	1078.7	1514	2708.7	629.5	978.7	805.9	942.1	0.0346125999948756	0.999800021210536
P58295	Sodium- and chloride-dependent glycine transporter 2	Slc6a5	832.6	1288.5	305.7	437.9	1342.7	265.5	305.9	285.2	372.2	0.019662384702211	0.900317391457763
Q6P6T0	Sidoreflexin	Sfxn3	47.4	74	10.9	17.6	9.9	35.4	10.7	43.1	33.9	0.0410850309626586	0.999800021210536
P52759	2-iminobutanoate/2-iminopropanoate deaminase	Rida	1894.2	1362.1	918.4	844.5	1195.7	693.8	907.9	800.9	1420.3	0.0446345838084645	0.999800021210536
A7M776	Type II keratin 23	Kb23	7	6.8	3.6	165.7	16.8	10.2	6.8	89.5	112.5	0.0105361255204153	0.732757710721711
O35764	Neuronal pentraxin receptor	Nptxr	642	535	1278.8	1682	498.8	2742.3	1458.5	2173.3	1034.2	0.0273901001168024	0.999800021210536
D3ZNZ9	Histone H2B	Hist3h2ba	1390.6	1390.6	736.4	449.2	1341.1	179.2	327.4	227.6	979.8	0.0043623917561243	0.452951436988004
D3Z831	Protein NDRG4	Ndrg4	12.8	14.7	17.7	19.7	19.7	22.4	20.8	21.4	23.7	0.0225025676229063	0.95979145039042
P48450	Lanosterol synthase	Lss	529	702.9	360.4	831	654.6	442.8	427	377.1	398.7	0.0207696489186247	0.918518467699722
Q569B3	Igh-6 protein	Igh-6	1331.5	1988	1221.5	966.3	1179.4	587.2	667.4	590.8	1095.5	0.00133089997753166	0.233917620667258
Q812E9	Neuronal membrane glycoprotein M6-a	Gpm6a	1086.4	914.6	1557.2	2382.6	775.9	2612.6	1686.5	1991.8	1735.3	0.0334128556239615	0.999800021210536
Q9Z2X5	Homer protein homolog 3	Homer3	5624.2	3428.3	889.4	864.8	2132	776.8	905.1	937.4	5000.2	0.0347370464236024	0.999800021210536
P63159	High mobility group protein B1	Hmgb1	2758.9	2124.2	1683.9	1338.7	1733.3	1357	1318.5	1119.1	2427.6	0.0339946516193977	0.999800021210536
Q6AZ33	Biliverdin reductase A	Blvra	17.4	21.6	15.9	13.1	12.1	11.4	15.6	27.4	21	0.00450963787237835	0.455411649248948
Q6MG79	Complement component 4, gene 1	C4a	633.2	813.9	726.8	525.7	583.5	423.8	475.5	437.2	570.5	0.00333349815256612	0.372341642132082
G3V9A3	RCG31390	Sfn	217.4	210.6	74.3	105.3	157.6	73.1	100.5	81.2	98.3	0.0084424655491544	0.648942368071051
B7X6I3	C38 protein	Cend1	794.6	856.1	894.7	894.7	953.4	975.3	692.8	667.9	729	0.0486526452758678	0.999800021210536
F2Z3T7	Isochorismatase domain-containing protein 1	LOC103694869	2404.1	2369.5	1905.5	1733.4	2263.9	1100	1741.4	1527.2	1343.6	0.0315017282820652	0.999800021210536
P49620	Diacylglycerol kinase gamma	Dgkg	284.4	216.5	253.4	241.9	195.7	348.7	283	377.7	386.9	0.028460044062715	0.999800021210536
Q9QYJ6	cAMP and cAMP-inhibited cGMP 3,5-cyclic phosphodiesterase 10A	Pde10a	336.9	347.6	359.2	878.2	350.5	407	500.1	486.4	361.8	0.0426108709283637	0.999800021210536
O70143	SHC-transforming protein 3	Shc3	329	370.9	490.5	546	395	521.1	603.6	605.7	450.3	0.0437023592684618	0.999800021210536
O35431	Amyloid-beta A4 precursor protein-binding family A member 2	Apba2	178.6	180.2	224.9	272.9	222.7	264.6	269.9	290.5	232.8	0.0401683308065059	0.999800021210536
E9PSV8	Neuronal membrane glycoprotein M6-b	Gpm6b	274.7	223.1	187.9	141.5	161	207.2	130.7	46.1	185.8	0.00118481211007049	0.233917620667258
D4A5X7	Ganglioside-induced differentiation-associated-protein 1	Gdap1	2317.4	1054.7	1734.5	1027.1	1086.7	929	1079.5	1126.6	1465.9	0.00684567397035019	0.604622036341131
Q8R490	Cadherin 13	Cdh13	345.7	502.9	924	1281.3	593	1332	947.5	842.5	510.7	0.0108528969883048	0.734014280713607
P47861	Synaptotagmin-5	Syt5	118.5	142	248	357.2	166.5	294	352.5	269	204.3	0.0133202674490758	0.810156480852365
F1LP01	Diacylglycerol kinase	Dgkb	337.5	326.2	599.4	607.6	358	905.7	620.9	924.1	456.9	0.0414011960956506	0.999800021210536
B1WBW4	Armadillo repeat-containing protein 10	Armc10	426.3	457.6	593.4	556.4	488.5	619.8	731.9	659.8	672.2	0.0112207365904754	0.748048856772394
F1LTN6	Uncharacterized protein		47.4	45.1	43.9	23.8	29.1	26.9	24.2	22.9	25.9	6.77387302852051e-05	0.0416141599718776
Q4KM66	LOC500183 protein	LOC500183	38.1	59.2	27.4	12.4	10.4	6.2	6.6	5.3	10.9	3.0435572506704e-08	8.9178180654977e-05
P47820	Angiotensin-converting enzyme	Ace	1353.1	2134.2	416.2	676.9	853.2	453.4	1081.2	1330.4	536.4	0.0284371160047433	0.999800021210536
Q811Q2	Chloride intracellular channel protein 6	Clic6	599.6	798.4	170.4	273.7	375.4	175.8	340	603.9	257.5	0.0310202958782715	0.999800021210536
D3ZGJ1	Immunoglobulin-like domain-containing receptor 2	Ildr2	297.9	316.7	461.8	537	322.3	568.2	624.6	679	413	0.00764226081170527	0.61498132838943
G3V997	Neuronal migration protein doublecortin	Dcx	131.4	152	240.6	292.8	161.1	317.5	258	311	188.4	0.0362087046398716	0.999800021210536
F1LPC7	Hepatoma-derived growth factor	Hdgf	2417.9	1913	1407.8	1180.7	1499	1217.5	1184.1	1200.9	2182.2	0.0485919240091151	0.999800021210536
Q5BJY9	Keratin, type I cytoskeletal 18	Krt18	740.8	1155.2	185.4	329.7	449.6	252.7	670	718	183.2	0.0383678798827352	0.999800021210536
D4A4M0	Shisa family member 6	Shisa6	983.7	598.4	500.4	451.5	491.9	508.4	557.8	835.8	901.2	0.0183317816964363	0.8875627749342
P11762	Galectin-1	Lgals1	2021.1	2638.6	787.6	1054.8	2401.2	590	830.7	693.7	1364.8	0.0439234669416761	0.999800021210536
Q5FWT1	Protein FAM98A	Fam98a	425.6	387.5	419.8	465.4	424.6	484	618.1	547.2	485.9	0.0378644548326359	0.999800021210536
D4A7M0	Plexin C1	Plxnc1	268.4	318	381.6	531.5	313.6	476.2	516.7	413	367.1	0.0395259118952692	0.999800021210536
G3V784	ADP-dependent glucokinase	Adpgk	582.6	724.8	644	469.5	626.2	396.8	499.3	399	414.3	0.00707591089524606	0.613689589644164
Q9WU06	Advillin	Avil	356.1	661.7	179.4	282.1	686.1	177.8	188.9	180.5	159.2	0.0185868419429617	0.8875627749342
Q63184	Interferon-induced, double-stranded RNA-activated protein kinase	Eif2ak2	449	461.2	373.7	315.5	406.8	282.6	309.6	274.6	314	0.0178425142596434	0.8875627749342
O35078	D-amino-acid oxidase	Dao	1198.8	977.2	230.1	270.5	820.8	174.2	217	201.7	814.6	0.0277985446790765	0.999800021210536
Q6IFW6	Keratin, type I cytoskeletal 10	Krt10	466.6	739.4	756.8	4241.1	585.3	567.5	759.4	695.4	695.1	0.0290068768887835	0.999800021210536
D4A9A3	Centromere protein V	Cenpv	601.4	454.8	512.5	427.8	312.6	359	363.2	366	566.8	0.0358054200367244	0.999800021210536
P70621	Calcium/calmodulin-dependent protein kinase II gamma E-subunit (Fragment)		19.5	33	27.6	36.9	58.1	28.5	32.4	21.4	29.7	0.0186614528099296	0.8875627749342
F1LV21	Ubiquitin-associated and SH3 domain-containing, B	Ubash3b	332.8	304.7	150	154.9	231.2	127.8	151.1	156.2	246.8	0.0195727252712747	0.900317391457763
G3V8G6	Hyaluronan and proteoglycan link protein 2	Hapln2	923.1	858.3	514	441.2	899.5	257.1	554.1	390.4	330.1	0.00793055884570415	0.628646019468075
O88801	Homer protein homolog 2	Homer2	309.3	337.9	485.8	607.3	323.4	519.7	638.7	744	399.6	0.0175254150863093	0.8875627749342
Q6IFW0	RCG32608	Krt33b	37.9	40.9	44.8	215.2	48.8	46.3	44	121.2	153.2	0.0185970638904516	0.8875627749342
B0BN47	Glutathione S-transferase	Gstm6	112.5	134.1	147.8	209.3	131.5	204.5	212.1	212.5	140.9	0.0204164897693478	0.918518467699722
Q9R066	Coxsackievirus and adenovirus receptor homolog	Cxadr	267.4	302.5	338.1	451	305.1	471	408.5	415.6	377.4	0.0444575079245282	0.999800021210536
O08773	Regulator of G-protein signaling 14	Rgs14	140.9	166.9	492	520.4	207.6	608	464.9	647.5	244.2	0.0473587844004379	0.999800021210536
Q7HKW3	NADH-ubiquinone oxidoreductase chain 4 (Fragment)	NADH4	8.2	7.4	15.6	9.7	17	9.2	22.9	19.6	12.7	0.00623522154522904	0.567482138659611
Q765A7	GPI inositol-deacylase	Pgap1	218.1	236.8	269.1	366.8	252.3	350.6	353.5	376.7	271.4	0.0172506632356558	0.8875627749342
D4A1U8	Similar to RIKEN cDNA 5830475I06	RGD1311744	98.2	143.3	168.6	281.8	220	135.2	178.4	147.1	112	0.00763203032501347	0.61498132838943
P06907	Myelin protein P0	Mpz	340.1	537.1	133.7	480	2150.9	81.8	173.7	102.6	131.7	0.00736614779305722	0.61498132838943
F8WFF9	Leucine-rich repeat-containing protein 57	Lrrc57	75.8	117.9	214.1	146.2	176	61.7	93.3	76.5	73.7	0.0432029216245878	0.999800021210536
Q6IFV9	Keratin 34	Krt34	55.8	60.9	57.5	434.5	81.5	74.4	72.5	275	329.5	0.00767475341994406	0.61498132838943
P43278	Histone H1.0	H1-0	2083.6	1470.3	912.6	752.2	1223.3	698.9	784.2	845.7	1718.6	0.0474573080532241	0.999800021210536
Q9ET64	Sphingomyelin phosphodiesterase 2	Smpd2	142.7	154.7	220.8	185.2	175.5	181.3	230.1	294.2	182.5	0.030489847443431	0.999800021210536
Q5D178	Alpha 2 macroglobulin cardiac isoform (Fragment)		46.7	52.4	45.3	58.2	91.9	72.2	91.4	69.9	141.2	0.000347293869346177	0.12191668594381
Q6DGG9	Calcium signal-modulating cyclophilin ligand	Camlg	33.3	31.8	39.6	19.9	22.6	20.6	45.9	18.1	35.4	0.0114496894502512	0.748048856772394
D3ZUB0	Reticulocalbin 1	Rcn1	393.6	454.4	587.6	767.3	578.9	725.5	715.7	751	494.8	0.0170922816020898	0.8875627749342
A0A0G2K3D9	Transmembrane protein 132B (Fragment)	Tmem132b	24.9	26.1	31.4	46.9	29.8	53.2	40.6	47.1	36.1	0.00875371569254391	0.661902124925244
Q9ERK1	Calcium signal-modulating cyclophilin ligand	Camlg	11.1	10	8.8	17.9	14.9	19	9.6	12.9	10.9	0.000780976126905752	0.191911866918307
P23347	Anion exchange protein 2	Slc4a2	435.5	594.7	203.4	233.3	359.8	175.2	347.8	368.8	180.8	0.0435508076093323	0.999800021210536
Q64595	cGMP-dependent protein kinase 2	Prkg2	230	249.9	338.7	449.4	280.2	511.4	365.5	475.1	296.5	0.0192108394588508	0.89070634270848
P30191	Gamma-aminobutyric acid receptor subunit alpha-6	Gabra6	36.3	129.1	44.2	33.2	113.6	32.9	30.9	27.8	32.9	0.0373527240162774	0.999800021210536
A0A0H2UHX1	Reticulon	Rtn3	12.7	14.8	16.9	29.4	17.6	24.9	28.9	31.9	20.1	0.00283578972703036	0.36676213802926
A0A0G2K5I9	Nuclear factor 1	Nfia	865.6	696.2	363.4	309.6	485.3	288	323.3	314.3	815.1	0.0263817623570137	0.999800021210536
P62329	Thymosin beta-4	Tmsb4x	574.4	648.1	853.9	699.5	502.6	1205.4	588.7	346.4	542.3	0.0288225964549813	0.999800021210536
D4AE81	Pleckstrin homology and RhoGEF domain-containing G1	Plekhg1	138.6	121.9	132.1	176.4	149.2	135.4	219	214.3	137.3	0.0127365121465031	0.790658711652336
P07150	Annexin A1	Anxa1	464.1	668.1	481.9	949	1218.2	424.5	743.2	484.3	814.2	0.0311512757630601	0.999800021210536
R9PXT4	Mitogen-activated protein kinase kinase kinase kinase 3	Map4k3	300.2	310.7	347	295.5	277.5	286.3	454.9	325.1	430.4	0.0108314677829695	0.734014280713607
D4A9H7	Similar to RIKEN cDNA 2610039E05 (Predicted), isoform CRA_a	Spata2L	97.8	125.6	200.2	249.4	230.6	278.3	262.9	284	183.7	0.000656831725020401	0.166971154374152
P01186	Vasopressin-neurophysin 2-copeptin	Avp	92.8	120.6	74.3	871.4	150.5	108.3	2234.5	37.7	156.4	0.0401914781632876	0.999800021210536
B2RZ61	Carbonic anhydrase	Car7	628.3	493.4	142.3	140.1	281.6	144.9	142.3	148.6	372.9	0.00383258489112559	0.415497291432027
P19103	Protein phosphatase 1 regulatory subunit 1A	Ppp1r1a	98.7	121.9	187.7	221	129.2	235.7	218.3	227.7	148.5	0.0351275757840313	0.999800021210536
Q5PQL7	Integral membrane protein 2C	Itm2c	240	219.8	237.1	285	235.2	279.2	360	295.5	321.8	0.0139885152319738	0.810156480852365
D4A7P2	Leucine-rich repeat transmembrane neuronal protein 2	Lrrtm2	141.1	137.9	278.3	264.7	152.1	280.6	306.1	381.8	212.6	0.0237899672837059	0.986516762798264
F2Z3R4	Nuclear factor 1	Nf1x	603.3	423.8	292.1	224.8	281.6	218.1	213.5	219.8	518.2	0.00944316325049233	0.687665586640668
A0A0G2JVU2	SOS Ras/Rho guanine nucleotide exchange factor 2	Sos2	42.5	44.8	44.2	39.2	46	43.2	69.6	55.5	66.4	0.0030099666795752	0.36982457269714
D4A6D8	Leucine-rich repeat transmembrane neuronal protein 1	Lrrtm1	206.2	208.4	392.7	490.3	244.1	501.5	611.5	694.8	318	0.00209600347928895	0.30890054742474
M0RE01	Leukocyte elastase inhibitor A-like	LOC102553010	309.7	528.3	63.8	347.3	402	53.5	125.5	58.3	75.1	0.00596959650120232	0.557061587428652
P18590	Interferon-induced GTP-binding protein Mx3	Mx3	674.8	284.1	356.1	158.1	181.1	183.1	177.5	166.7	204.9	1.27293146984231e-05	0.0113894339087439
D3Z8F7	Glucokinase activity, related sequence 1 (Predicted)	Gykl1	66.8	63.6	83	102.6	69.1	97.3	140.2	95.5	87.9	0.014170101928475	0.810156480852365
A0A5D0	Cd200 molecule	Cd200	75.7	64.6	141.1	143	116	231.3	204.6	143.8	98.7	0.0127629390513603	0.790658711652336
Q792X9	GDNF receptor-beta (Fragment)		169.5	260.5	505.3	539.2	292.4	564.8	650.3	704.9	307.3	0.0145250740912296	0.811203380307157
P20761	Ig gamma-2B chain C region	Igh-1a	756.5	925	511.2	353.8	266.3	232	249.4	223.4	288.5	3.62906323880807e-08	8.9178180654977e-05
Q78E95	Na-Ca exchanger isoform NACA4 (Fragment)		28.5	26.7	26.6	27.1	25.3	17.8	28.4	33.1	39.3	0.020645230229301	0.918518467699722
Q4FZU2	Keratin, type II cytoskeletal 6A	Krt6a	28.6	40.6	60.6	74.1	37.1	32.1	87.3	70.5	89.7	0.000150810936733858	0.0694861391001252
D4A3D9	Serine/threonine kinase 32C	Stk32c	52.7	69.6	146.7	164.7	85.7	180.2	154.3	173	101.6	0.0229014194414451	0.95979145039042
P51156	Ras-related protein Rab-26	Rab26	63.1	67	132.8	167.3	87.6	135.4	156.7	153.5	86.6	0.0383552867999613	0.999800021210536
Q5XIP6	Flap endonuclease 1	Fen1	1353	998.8	619.8	556.4	767.9	512.3	580.9	580.8	1168.3	0.0353202576392062	0.999800021210536
D3ZXP8	Purkinje cell protein 2	Pcp2	388	216.4	109.3	107.8	158.1	92.6	105.7	115.2	312.2	0.0276824639046005	0.999800021210536
D4ABB2	Megalencephalic leukoencephalopathy with subcortical cysts 1 homolog (Human) (Predicted)	Mlc1	1148.7	1122.6	619.1	597.9	786	491.2	700.3	489.2	960.5	0.0188575245688265	0.89070634270848
A0A0G2JWX4	Keratin, type II cytoskeletal 2 epidermal	Krt2	141	252.2	222.9	1661.7	195	168	275.2	206.6	229.2	0.0229141746159406	0.95979145039042
D4A9F4	Netrin G2	Ntng2	222.9	122	261.5	200.5	273.3	259.7	400.9	239.8	387.6	0.00185737055200197	0.291330547007628
C6JUM5	Protocadherin gamma C5	Pcdhgc5	10.9	14.9	41.2	40.8	16.8	64.2	40.6	55.5	35.6	0.0181870905857612	0.8875627749342
D4A2K5	Nuclear receptor interacting protein 3 (Predicted), isoform CRA_a	Nrip3	123.9	140.6	225	182.8	157.3	215.2	264.9	322.5	146	0.0336777332139512	0.999800021210536
A0A0G2JV46	Protein FAM107B	Fam107b	1449.2	860.1	190.1	237.3	556.7	157.3	206.7	169.8	1118.1	0.0274408057466905	0.999800021210536
F7DLY1	EPS8-like 2	Eps8l2	773.5	474.2	163.5	178	345	150.1	207.2	195.3	590.6	0.0297854617855584	0.999800021210536
Q08290	Calponin-1	Cnn1	150.2	225	178.6	249.5	480.5	129.6	181.5	161	161.5	0.0182285111822678	0.8875627749342
B3DM92	Phospholipid phosphatase-related protein type 3	Plppr3	72.9	80.6	97.6	139.6	95.1	128.6	121.4	123.3	95.2	0.0123129903637489	0.775823632150058
B5DF14	Lgi2 protein	Lgi2	467.1	499.3	272.3	259.4	409.9	237.8	241.7	182.3	356.8	0.0157221147336053	0.846010436614148
P49655	ATP-sensitive inward rectifier potassium channel 10	Kcnj10	358.9	518.6	289.1	299.2	633.9	149.8	229.8	163.4	197.8	0.0143964323103174	0.810156480852365
Q9JI15	Calcium/calmodulin-dependent protein kinase II inhibitor 1	Camk2n1	69.6	76.4	117.3	110.9	90.6	185.2	108.5	143.1	115.9	0.0468538385391856	0.999800021210536
Q923W4	Hepatoma-derived growth factor-related protein 3	Hdgfl3	515.5	384.9	366.5	208.7	306.5	216.6	243.6	208.6	463.9	0.0064124778099155	0.576497395301183
Q66HA3	Mapk12 protein (Fragment)	Mapk12	572.5	505	198.3	212.9	450.8	139.9	205.4	149.8	417.2	0.0415482514234803	0.999800021210536
P15337	Cyclic AMP-responsive element-binding protein 1	Creb1	226.4	189.6	138.6	123.9	145.5	117.7	116.2	112.7	219.9	0.0495112452763613	0.999800021210536
P51886	Lumican	Lum	274.1	311.7	226.4	256.2	323	202.3	566.9	251.6	357.2	0.0239040571271665	0.986516762798264
A0A0G2KA82	Synaptophysin-like 1	Sypl1	735.7	869.1	526.7	485.7	828.1	322.1	556.8	449.9	375.9	0.0351046436094332	0.999800021210536
D4AAI7	Family with sequence similarity 219, member A	Fam219a	31.4	40.8	63.3	64.9	48.2	60.8	63.3	75.3	56.4	0.0495318829613043	0.999800021210536
P01836	Ig kappa chain C region, A allele		65.3	92	61.9	118.3	22.4	15.8	14	11.7	9.1	0.00022313589675238	0.0913865461588081
Q4V797	Interferon-gamma-inducible GTPase Ifgga1 protein	RGD1309362	114.5	111.7	115.5	74.9	91.8	98.9	80.3	76.3	86.1	0.0119545417315885	0.766502694467292
P47967	Galectin-5	Lgals5	480.2	103.4	106.3	477.4	111.8	115.9	507.1	469.4	582.9	0.000286878923542289	0.105743571217688
Q5HZA4	LysM and putative peptidoglycan-binding domain-containing protein 1	Lysmd1	397.7	427.1	544.2	576.5	665.1	631.7	618.1	624	539.6	0.0337106560472065	0.999800021210536
P14141	Carbonic anhydrase 3	Ca3	198.4	247.5	165.5	290.9	276	158	270.6	291.9	994.8	0.00316791313719045	0.372341642132082
P04177	Tyrosine 3-monooxygenase	Th	112.4	151.8	113.6	250.3	195.3	121.7	238.1	155.3	131.7	0.0442518606292448	0.999800021210536
Q9EQS4	Cystathionase (Cystathionine gamma-lyase)	LOC103691744	139.5	150.2	162.7	219.1	158.1	209	219.4	199.2	205.8	0.027978139678085	0.999800021210536
Q9JK00	Sodium channel subunit beta-3	Scn3b	64.3	89.6	256.9	271.1	117.5	263.7	288.7	319.5	132.3	0.0295815897189183	0.999800021210536
Q4G082	Coq3 protein (Fragment)	Coq3	761.1	673	444.6	472.8	520.9	373	416.8	383.3	612.5	0.040966708171184	0.999800021210536
F1M9V3	Uncharacterized protein		16.4	14.9	15.3	21.8	16.5	20	19.6	25.6	59.2	0.00155145929143918	0.265985067360225
A0A0G2K9H9	DnaJ heat shock protein family (Hsp40) member B5	Dnajb5	127.9	115	194.1	185.3	134.2	230.1	173	247.5	207.4	0.0470254234415645	0.999800021210536
D3ZHV3	Metallothionein	Mt1m	60.9	65.1	146.3	150.4	235.5	252	195.6	167.2	212.3	1.2414019117335e-05	0.0113894339087439
F1MAC0	Interferon gamma-inducible protein 47	Ifi47	96.1	142.3	119.3	87.8	101.5	87.3	74.8	94.9	96.4	0.0419823566245774	0.999800021210536
M0R970	Uncharacterized protein		190.7	213.2	295.8	347	220.4	322.8	462.6	384.9	214.6	0.0316322995001059	0.999800021210536
D3ZBW3	Transmembrane protein 201	Tmem201	361.8	270.3	212.1	181.5	204.6	194.3	200.5	189.9	342.6	0.0478137970423373	0.999800021210536
Q71KM5	CRAMP (Fragment)		61.6	78.3	65.6	129.3	157.6	70.3	94.9	70.7	88.3	0.00271175949630087	0.356983767977322
J7NUQ1	Interferon-gamma-inducible GTPase Ifggd3 protein	Irgm	158.3	162.4	141.1	105.2	127.8	85.2	114.7	95.6	115.1	0.00127941911565155	0.233917620667258
D4A3X3	ISG15 ubiquitin-like modifier	Isg15	190.5	183.1	175.3	143.7	130	136.3	119.2	110.4	132.3	0.00173603877543549	0.284401730055787
F1M3B1	Ankyrin repeat domain-containing protein 29-like	LOC108348154	437.7	449.6	235.2	230.9	380.6	202.2	239.1	214.4	283.9	0.0159128009956738	0.850066441594981
P0C0A9	Small VCP/p97-interacting protein	Svip	196	239	291.7	235.6	313.1	122	145.1	155.2	134.8	0.0108298212424005	0.734014280713607
A0A0G2K613	Uncharacterized protein		353.1	387.2	540.4	717.9	521	608.1	468.4	760.1	501.8	0.0314812984438148	0.999800021210536
B1H219	Dickkopf WNT-signaling pathway inhibitor 3	Dkk3	83.1	88.5	266.9	159.1	101.9	257.2	265.4	271.1	169.1	0.0412308953729524	0.999800021210536
Q712U5	cAMP-regulated phosphoprotein 19	Arpp19	90.5	123.5	175.6	168.8	180.3	138.4	119.9	119.6	95.5	0.0244598238143052	0.986584571541186
D4AD33	RNA guanine-7 methyltransferase-activating subunit	Ramac	291.7	294.5	295.9	263.4	264.5	296.9	341.9	306.3	448	0.0327882552621352	0.999800021210536
F1LR84	Neuronal pentraxin-2	Nptx2	107.7	97.3	186.8	261	147.1	278.3	238.4	268.3	251.3	0.000469988448931757	0.144364785230205
A0A0G2JYG5	Unconventional myosin-IXb	Myo9b	75.4	78.7	148.8	186.5	88.1	164	167.3	232.3	111.3	0.0191173446763728	0.89070634270848
A0A0H2UHJ1	Protein S100-A9	S100a9	220.8	711.3	582.2	2440.5	3233.4	377.7	854.7	289.3	1035.7	0.000220816285848691	0.0913865461588081
O88752	Epsilon 1 globin	Hbe1	15.7	17.1	14.9	31.8	48.1	15.7	16.7	21.2	30.2	0.00563052251640972	0.532156563986826
Q460M5	Leucine-rich repeat and fibronectin type-III domain-containing protein 2	Lrfn2	48.7	58.2	72	89.5	71.7	85.5	84.9	104.3	78.3	0.00887480205528224	0.661902124925244
P63155	Crooked neck-like protein 1	Crnkl1	434	402.7	540.1	470.3	475.9	433.1	591.4	774.1	496.2	0.0199261264052732	0.906761752220212
A0A0G2JZP9	Ring finger protein 11-like 1	Rnf11l1	42.2	52.9	48.8	68	67.8	101.1	76.5	118.1	91.7	0.000150404531587545	0.0694861391001252
D4A4W7	Mitochondria-localized glutamic acid-rich protein	Mgarp	43.2	43	85.9	58.7	45.5	30.1	82.7	96.2	107.7	3.75164771707626e-05	0.0251428608820783
A0A0G2K290	Ig-like domain-containing protein		44.8	44.9	38.3	25.6	35.4	31.8	26.9	24.5	32.2	0.0138616974398106	0.810156480852365
Q9QY87	Nuclear factor I-C (Fragment)	NFIC	483.7	345.9	159.4	140.7	281.4	121.5	151.4	122	386.8	0.0331124567420432	0.999800021210536
G3V8D2	Periaxin	Prx	124.6	133.4	103.1	134.3	366.4	86.2	91.3	103.8	86.5	0.01640224698329	0.86369546257724
Q99MC0	Protein phosphatase 1 regulatory subunit 14A	Ppp1r14a	246.4	260.3	203.6	169.5	262.4	114.8	182.4	180.5	157.2	0.0426672198248195	0.999800021210536
D3ZLZ7	Inosine-5-monophosphate dehydrogenase 1	Impdh1	98.2	95.1	127.9	129.6	131.4	139.7	132.3	160.1	133.2	0.0348164866200531	0.999800021210536
G3V6J7	Zinc finger and BTB domain-containing protein 18	Zbtb18	83.1	69.4	51.5	35.7	55.8	43	48.7	51.6	66.2	0.0239536761449931	0.986516762798264
D3ZQJ3	GRB10-interacting GYF protein 1	Gigyf1	33.4	32.1	37.3	34.8	35.9	36.6	44.4	41.9	55	0.0250533463091283	0.986584571541186
P37361	Metallothionein-3	Mt3	100.8	150	165.7	184.6	129	175.3	118.1	112.5	97.6	0.0183303431420665	0.8875627749342
A0A0G2K1A2	Myeloperoxidase	Mpo	79.4	115	91.5	252.5	311.5	91.3	140.9	93.3	153.6	0.000817914218354199	0.194505277990553
G3V9Q7	Cathepsin G	Ctsg	36.8	47.2	38.3	95.3	115	45.6	52.3	39.7	70.7	0.000537299310454209	0.152345019871863
Q5PQS2	Protein ZNF365	Znf365	18.5	13	31.9	34.4	27.5	37.8	28	37.3	26.4	0.0174679086442699	0.8875627749342
M0R7M5	Ig-like domain-containing protein		77	137.8	98.8	84.8	102.5	46.7	54	58.7	75.6	0.00521529718307034	0.4993139069298
Q7TP93	Ab1-188	Slc20a2	473.8	459.5	243.2	261.4	319.7	200.9	300.1	248	359.4	0.0393346714007958	0.999800021210536
A0A096MKG2	Nucleolar protein 6	Nol6	89.4	98.6	90.9	111.6	107.2	115.6	149.5	118.7	157.2	0.0012528858090799	0.233917620667258
Q546L7	Glycine receptor alpha 1	Glra1	106.7	212.9	41.1	64.5	200.6	36	42.5	30.5	34	0.01017582543244	0.715685351180021
M0R9U2	Ig-like domain-containing protein		50.6	79.7	53	47.5	47.3	35.3	48.3	37.3	47	0.0281521624681887	0.999800021210536
A0A0G2KBA5	Purkinje cell protein 4-like 1	Pcp4l1	222.7	312.8	155.4	173.5	292.1	119.9	98.1	121	127.9	0.00328968839113108	0.372341642132082
P05964	Protein S100-A6	S100a6	811.2	1427	519.3	790.3	1656.4	385.1	572.4	450.9	530.9	0.0438472142847853	0.999800021210536
D3ZY96	Neutrophilic granule protein	Ngp	127.8	156.6	135.9	261.8	330	146.9	179.9	137	163.6	0.0023161448568394	0.316196664530001
G3V8F1	Transporter	Slc6a7	20.2	30.1	35.3	37.6	33.7	43.8	41.3	49.6	34.7	0.0245478930697569	0.986584571541186
D3ZEL2	Aldo-keto reductase family 1, member C19	Akr1c19	205.5	140.5	123.1	72	129	68.4	153.7	80.3	182.9	0.00721306025601698	0.61498132838943
F7F0B1	Zinc finger CCCH-type antiviral protein 1	Zc3hav1	120.3	105.2	114.6	71.2	98.8	64	78.9	89.3	78.6	0.00325728953766213	0.372341642132082
D3ZUZ9	Peptidyl-prolyl cis-trans isomerase	Ppih	156.5	140.9	114	110.7	130.1	115.4	175.6	129.6	195.2	0.0344155905840748	0.999800021210536
P02634	Protein S100-G	S100g	97.7	110	18.6	22.4	191.1	9.3	37.4	12.9	12.9	0.0472172912758703	0.999800021210536
Q6AYE7	Interferon-induced protein with tetratricopeptide repeats 3	Ifit3	67.8	88.1	82.1	44.1	56.1	57.9	53.8	45.1	61.6	0.000882406569870264	0.203284413533862
O88753	Epsilon 2 globin	Hbe2	35.5	33.6	36.6	60.7	54.2	51.1	55.8	54.3	170.2	0.00217889697044038	0.30890054742474
Q6AZ42	Gap junction protein	Gjb6	446	412.1	274.7	202.4	337.9	116.6	240.6	95.2	175.4	7.48550388128821e-05	0.0424485650868129
Q9JL02	Folate binding protein		549.8	760.6	93.7	201.6	284.4	128	485.2	616.5	98.1	0.0310983095691026	0.999800021210536
P55159	Serum paraoxonase/arylesterase 1	Pon1	72.7	94.7	65.1	109.2	122.6	81.6	104.5	94	141.8	0.0185343659727675	0.8875627749342
A0A0G2K6I3	Nexilin	Nexn	67.4	57.5	40.7	68.8	73.3	51.1	90.1	85	82.7	0.00226089513452843	0.314477715693275
Q9WVP7	Activity and neurotransmitter-induced early gene protein 4	Dclk1	19.4	14.8	19.1	23.5	20.9	22.6	20.8	28.1	26.2	0.0492560943040096	0.999800021210536
Q6TXJ1	LRRGT00008		12.3	10.9	14.1	15.4	15.9	13.3	18.7	20.2	17.3	0.0134480493110567	0.810156480852365
Q4V8I4	Differentially expressed in FDCP 8 homolog	Def8	81.4	80.4	86.1	89.6	94.1	85.8	146	102.6	135.1	0.000437067373333488	0.140089594618021
Q6AYB2	RCG53912, isoform CRA_a	Sphk2	31.7	26.9	29.7	34.9	32.4	33.7	46.4	30.1	52	0.0215826031750112	0.935923238859895
D3ZKY6	Ankyrin repeat domain 63	Ankrd63	47.1	50.5	245.4	281.2	60	359	237.4	337	122.1	0.0316682429041086	0.999800021210536
A0A0G2JYW6	Uncharacterized protein		24.9	26.2	20.6	19.2	17.2	14.1	18.7	16.6	18.7	0.0141777677301116	0.810156480852365
Q62714	Neutrophil antibiotic peptide NP-4	Np4	100.1	256.9	214.2	571.4	773.4	165.3	371.2	125.5	362.9	0.00132060744457652	0.233917620667258
Q9JIT3	Transducin-like enhancer protein 3	Tle3	46.3	42	36.7	33.5	40.7	35.9	56.8	42.1	59.1	0.0363541124432072	0.999800021210536
D3Z9H1	Cerebellin 3 precursor	Cbln3	1539.7	882.4	117.3	127.1	543.7	89.1	108.6	84.8	1464.5	0.0494823678375724	0.999800021210536
D4A4H5	Stromal cell derived factor 2 (Predicted), isoform CRA_b	Sdf2	19.6	16.1	24.8	35.1	24	35	31.3	35.2	34.8	0.00133268313456658	0.233917620667258
D3ZVB7	Osteoglycin	Ogn	138	140.7	86.2	124.2	147.9	89.9	280.9	102.1	200.1	0.0073924531821421	0.61498132838943
D3ZFF8	Ig-like domain-containing protein		183.8	506.6	66.8	44.5	45	33.6	35	29	62.6	0.000102764691380042	0.0541129503466906
F1M8Y4	DEP domain-containing MTOR-interacting protein	Deptor	12.7	12.9	13.6	12.9	16.7	18.9	22.7	17	16.8	0.039806437540997	0.999800021210536
A0A5P8DHK3	Nesprin 2 long isoform	Syne2	25.4	20	17.5	22.1	16.7	23.4	29.4	36.5	33.4	0.000639838669735271	0.166971154374152
B5DF79	Rnaset2 protein	Rnaset2	75.2	75.9	63.1	56	68.2	45.3	57.2	46.9	55.1	0.0486688512017119	0.999800021210536
Q8R4T5	General receptor for phosphoinositides 1-associated scaffold protein	Tamalin	91.7	88.3	175.1	192.1	101.1	235.3	154.4	227.3	162.1	0.0364881958379906	0.999800021210536
D3ZE55	Protocadherin-8	Pcdh8	36.5	55.7	73.4	112.6	49.5	105.9	78.4	89.9	64.3	0.0192002593528204	0.89070634270848
Q5XFW6	WD repeat-containing protein 6	Wdr6	70.3	75.1	87.9	96.3	81	89.8	117.3	98.5	93.2	0.0458457818277318	0.999800021210536
A0A0A0MXY7	Uncharacterized protein		41.8	53.6	46	67.9	56.3	50.1	61.3	80.4	54.1	0.0474139308904337	0.999800021210536
P09650	Mast cell protease 1	Mcpt1	54.3	57.9	58.8	64.6	61	64.4	172.1	184.1	93.8	1.35916814025805e-07	0.000250494688249558
P50115	Protein S100-A8	S100a8	250	497.8	409.1	1290.3	1864	360.8	575.1	262.6	666.3	0.000244208211862995	0.0947527862028421
Q5PPI4	Lysosome-associated membrane glycoprotein 5	Lamp5	322.9	618.9	193.3	375.3	666.3	225.9	255.7	218.6	151	0.0140058053772679	0.810156480852365
D3ZWD0	V-set and transmembrane domain-containing 2A	Vstm2a	27.9	44.8	58.9	80.8	55.2	82.9	75.7	76.5	36.6	0.0208074585059487	0.918518467699722
A0A0G2KAJ3	MYC-associated zinc finger protein	Maz	25.8	19.8	14.1	9.9	15.4	11.2	12.7	13.2	30.3	0.0458952536348929	0.999800021210536
A0A2P1EA62	ATP-binding cassette subfamily B member 11	Abcb11	23.3	25.1	29.9	29.4	25.8	31.5	33.5	45.4	32.3	0.0251597801749516	0.986584571541186
A0A0G2JU85	Dendrin	Ddn	12.3	13.4	29.3	29.5	18.6	44.9	23.2	55	23	0.0308773925471224	0.999800021210536
D4A2U6	LOC362424 (Predicted)	Tmem72	18.5	22.3	6.7	8.8	11.4	5.3	11.1	17.8	5.2	0.0380231624362455	0.999800021210536
M0R6D6	ADF-H domain-containing protein		9.1	10.8	8.9	4.5	9.2	5.4	12.8	10.9	15.6	0.00114444719562934	0.233917620667258
D4A5T6	Rho GTPase-activating protein 6	Arhgap6	46.7	64.3	66.9	125.2	65.5	102.7	103.3	73.3	47.5	0.0147140595005553	0.815579298030778
D4A9G6	Rho GTPase-activating protein 33	Arhgap33	8.9	11.6	22.5	23.6	14.1	33.9	19.1	32	16.2	0.0489330014697096	0.999800021210536
A0A0G2JZZ5	Fibroblast growth factor receptor substrate 2	Frs2	5.2	4.4	5.8	11	8.6	6.4	5.4	8.7	6.6	0.0472644057679893	0.999800021210536
D3ZRF9	Mucolipin 1	Mcoln1	57.8	56	63.2	73.9	68.7	77.1	96.6	97	72.7	0.00946668579893295	0.687665586640668
D3Z9E7	Double PHD fingers 3	Dpf3	64.3	36.2	19.9	15.2	29.1	13.1	16.6	15	50.5	0.0246382671171099	0.986584571541186
A0JPL9	GTP-binding protein	Rem2	48.4	44	49	49.6	53.4	58.8	66.9	70.4	61.8	0.0211159185398224	0.926586615926017
A0A0G2K075	Translocon-associated protein subunit alpha	Ssr1	16.5	20.2	13.1	16.1	18.9	13.4	26.4	22.3	25.6	0.00216705863561484	0.30890054742474
B1WBP1	Potassium large conductance calcium-activated channel, subfamily M, beta member 4	Kcnmb4	8.8	8.9	13	17.5	10.6	17.7	17.6	20.3	11.8	0.0289180801793063	0.999800021210536
Q4V7F3	Probable tRNA N6-adenosine threonylcarbamoyltransferase, mitochondrial	Osgepl1	69	74.2	116.1	104	72.7	121.3	125.2	128.8	108	0.0487418487504345	0.999800021210536
Q8M7G4	Cytochrome c oxidase subunit 3		39.3	30.5	25.5	47.7	45.4	37.8	52.4	52.5	49.3	0.00368495663012358	0.405455228018971
F1LV54	TAFA chemokine-like family member 2	Tafa2	9.2	11.3	16.1	16.4	12.7	25.1	18.5	23.7	16.1	0.0205345782138178	0.918518467699722
A0A096MJY4	Myocyte-specific enhancer factor 2C	Mef2c	42	35.7	75.4	69.6	84.7	145.9	92.9	126.8	83	0.00121716911597858	0.233917620667258
A0A0G2K6T8	Ig-like domain-containing protein		41.6	55.4	48.1	38.8	36.2	34.2	32.9	33.4	40.9	0.024105112989264	0.986584571541186
Q6AY80	Ribosyldihydronicotinamide dehydrogenase [quinone]	Nqo2	23.6	95.1	67.3	24.4	24.8	27.6	27.1	26.6	84.3	0.0101935650941267	0.715685351180021
D3ZSX2	AF4/FMR2 family, member 4	Aff4	13.9	11.6	12.8	12.5	13.6	13.6	14.1	18.9	19.9	0.049186377435428	0.999800021210536
F1MA42	Seizure-related 6 homolog	Sez6	34.2	28.9	32.4	41.1	27.7	40.3	43	58.3	34.9	0.0474533629361185	0.999800021210536
Q5PQV5	Trophoblast glycoprotein	Tpbg	61.7	67.6	59.8	93.7	75.9	83.8	93.2	87.7	65	0.0365659052294628	0.999800021210536
M0R547	Apolipoprotein C-I-like	LOC100910181	102.6	153.1	45.4	158.7	155.4	63.5	168.4	113.3	199.8	0.0394253069564783	0.999800021210536
F1LMG0	Calsyntenin-2	Clstn2	29.6	26.2	37.3	32.7	32	38.6	43.6	50.2	39.8	0.0181358107420858	0.8875627749342
P00697	Lysozyme C-1	Lyz1	17.9	23.5	32.5	36.9	39.9	28.9	30.2	26.9	32.1	0.0305788207263045	0.999800021210536
P62489	DNA-directed RNA polymerase II subunit RPB7	Polr2g	86.5	71.6	63.7	61.9	75.3	63.9	87.1	84.8	106.3	0.0289881588414085	0.999800021210536
F1LT14	FERM domain-containing 5	Frmd5	8.6	10	9.8	7.7	11.8	8.8	9.6	14.5	17.6	0.0317093741286193	0.999800021210536
Q6WAY2	Phospholipid phosphatase-related protein type 1	Plppr1	33.5	42.7	79.7	106.9	41.3	104.5	101.2	92.7	66.6	0.0142183601006438	0.810156480852365
A0A0G2JWF2	Ig-like domain-containing protein		32.2	32.8	17.8	10.5	13.9	11	10.7	5.7	17.1	3.5015234708391e-06	0.00430220517117097
D4A4T6	RAD50 interactor 1	Rint1	30.6	36	28.6	41	65.9	46.5	54.3	42.9	34.8	0.0076490892158968	0.61498132838943
D3ZQI9	Intermediate filament family orphan 1	Iffo1	40.6	49.6	54.3	95.2	116.5	46.8	59.4	33.2	68.5	0.0029654365018783	0.36982457269714
B3GSH5	Acetylserotonin O-methyltransferase	Asmt	9.8	9.4	11.3	10.4	8	8.3	13.6	15	25.5	0.00039185102328021	0.131305715619168
D4A3Q0	Similar to contains transmembrane (TM) region (Predicted)	Vstm2b	13.1	13.8	26.8	33.2	21.1	29.6	35.4	41.7	16.9	0.0140643271546094	0.810156480852365
D3ZJK8	PhoLip_ATPase_N domain-containing protein		182.2	174.8	183.5	239.3	161.1	233.3	237.1	292	233.3	0.0153813770770879	0.839937124535494
Q5GH59	XK-related protein 4	Xkr4	105.6	106	222	261.5	111.5	293.7	231.4	284	166.3	0.042886319404743	0.999800021210536
P06762	Heme oxygenase 1	Hmox1	83	88.5	88.6	132	111	111.4	109	110.8	154.8	0.0156197890115859	0.846010436614148
G3V9T4	Transmembrane protein 38a (Predicted), isoform CRA_b	Tmem38a	77.4	61.3	58	55.8	55.1	59.6	84.2	65.8	81	0.049404076228017	0.999800021210536
B0BNN4	Complement factor properdin	Cfp	12.4	19.1	13.6	10.7	11.8	6.6	11.2	12	12.2	0.0321838633473113	0.999800021210536
D3ZRD9	Allograft inflammatory factor 1-like	Aif1l	274.8	212.5	76.4	73.7	157.6	63.3	81.8	89.1	248.7	0.0414182671536818	0.999800021210536
P22909	Alpha-2A adrenergic receptor	Adra2a	56.7	79.2	71.4	152.5	64.1	133.8	124	103.9	69.5	0.0114662941963213	0.748048856772394
A1L1I1	Palmitoyltransferase	Zdhhc9	33.1	47.8	101.8	100.3	62.3	154.4	129.1	122.9	77.1	0.00845068737585741	0.648942368071051
B5DFK7	Alpha/beta hydrolase domain-containing protein 17C	Abhd17c	54.4	55.4	76.2	89.5	65.8	78.3	85.6	83.6	80.4	0.0338426891294055	0.999800021210536
P97560	Tap1 protein	tap1	16.7	13.9	12.9	10.1	10.6	6.5	10.3	7.3	8.5	0.00291832433773798	0.36982457269714
Q5FVN8	WD repeat, SAM and U-box domain-containing protein 1	Wdsub1	88.5	81.7	47.1	39.9	49.3	32.2	61.9	36.3	42	0.00169625691581565	0.284200135986204
Q5XIE2	Transcription termination factor 2, mitochondrial	Mterf2	12.8	11.6	14.2	11.2	17.9	22.4	25.4	19.8	21.1	0.00479408821083283	0.477594841760265
D4ADT5	DEAD (Asp-Glu-Ala-Asp) box polypeptide 58 (Predicted)	Ddx58	114.5	95.6	86.1	49.7	60.2	46.9	49.1	44	40.5	9.64721758922593e-07	0.00142238576135547
Q8VHW8	Voltage-dependent calcium channel gamma-5 subunit	Cacng5	132.9	109.4	45.7	56	69.7	52.7	132.1	68.8	196.2	0.00208034489061015	0.30890054742474
F1LTM7	Family with sequence similarity 189, member A1	Fam189a1	30.4	37.6	51.9	65.8	31.2	77.6	64.8	68.8	48.9	0.0352309673645019	0.999800021210536
D3ZFG5	Peripheral myelin protein 2	Pmp2	24.1	38.5	19.5	53.3	54.2	21.7	24.9	20.3	25.2	0.00500815799749921	0.492268543434189
A0A0G2K4P1	Sestrin 1	Sesn1	21.7	17.3	26.5	29.6	24.8	40.1	31.7	26.2	30.1	0.0401683308065059	0.999800021210536
A0A0G2K7U7	Ankyrin repeat domain 27	Ankrd27	19.2	22.6	25.1	19.3	27.1	27.5	36.4	31.6	35.2	0.00256507070689083	0.343812750021803
F1M450	Slit homolog 1 protein	Slit1	19.2	16.7	28.1	30.4	23	35.9	35.2	35.9	29	0.0119865826090689	0.766502694467292
Q80ZF4	Mitogen-activated protein kinase-activated protein kinase-2	Mapkapk2	25.8	27.3	28.1	21.1	27.6	22.1	31.4	33.9	30.8	0.0495071188338724	0.999800021210536
A0A0G2JTM6	DEAH-box helicase 35	Dhx35	54.8	65.7	23.9	24.1	58.4	20.8	25.2	20.7	22.9	0.00688934496102211	0.604622036341131
G3V6Z1	Vacuolar protein sorting-associated protein 54	Vps54	15.6	14.1	13.1	13.1	12.3	14.2	19.1	22.3	21.2	0.00184762834619412	0.291330547007628
Q9QX38	Neuropilin		33.6	47.3	52.2	67.8	63	56.7	54.5	53.5	43.9	0.0410613374400139	0.999800021210536
D4ABX8	Leucine-rich repeat and fibronectin type-III domain-containing protein 4	Lrfn4	10.8	13.4	15.1	22.6	15.6	16.6	17.6	21.5	17.9	0.0243487502177163	0.986584571541186
G3V9A4	2-5-oligoadenylate synthase 1A	Oas1a	67.7	63.4	55.4	39.2	32	44.4	31.2	30.9	37.9	2.56600053358813e-05	0.0189165559336117
Q80YV8	C-X-C motif chemokine ligand 12	Cxcl12	19	19.7	20.1	26.2	21	21.3	32.3	38.1	27.1	0.000993791786259024	0.222007062069743
Q63532	Cornifin-A	Sprr1a	9.6	9.2	29.9	23.1	15.8	47.4	38.4	32.4	19.3	0.0296485836190692	0.999800021210536
F1M4R1	Ig-like domain-containing protein		103.3	122	74.8	39.8	39.3	28.7	32.1	28.6	37.8	6.23565044044483e-09	4.59692150469593e-05
D3ZQG0	Mitochondrial rRNA methyltransferase 3	Mrm3	117.3	116.7	103	113.3	128.1	109.3	186.5	130.1	184.4	0.00197103919124975	0.302718769122774
Q4KLN6	Ribonucleoside-diphosphate reductase subunit M2	Rrm2	11.8	12.8	17.3	15.4	12.5	19.8	22	20	17.4	0.0459600329853778	0.999800021210536
M0R3P2	Urokinase plasminogen activator surface receptor	Plaur	48.3	48.6	94.5	108.2	74.4	89.7	97.9	91.4	67.7	0.0474060486524199	0.999800021210536
